# Supplementary material for: Topoisomerase II inhibition involves characteristic chromosomal expression patterns
Source: BMC Genomics. 2008 Jul 8;9:324. doi: 10.1186/1471-2164-9-324 (PMC2488358; doi:10.1186/1471-2164-9-324)
Supplement: Additional File 1 — Lists of genes significantly deregulated after treatment with Aroclor1254, trovafloxacin, doxorubicin, etoposide and after overexpression of c-myc. Exclusively genes possessing a RefSeq accession number were listed. The regulated genes whose TSSs are located within 100 kbp and their corresponding expression values are marked yellow. The file clearly shows that these gene pairs do not show similar expression levels. In many cases transcriptionally induced as well as transcriptionally repressed genes occur within 100 kbp. [file 1471-2164-9-324-S1.xls]

## Sheet: Aroclor 1254
Chromosome	start	stop	RefSeq Acc	Genesymbol	Description	control	Aroclor	Ratio	Aro-contr.	Function	LOCUSID	Chrom Localization
1	1624180	1640729	NM_033534	CDC2L2	cell division cycle 2-like 2 (PITSLRE proteins)	187	384	2.05	197	cell division	985	1p36.3
1	3369982	3387537	NM_014448	ARHGEF16	Rho guanine exchange factor (GEF) 16	14	118	8.43	104	unclassified	27237	1p36.3
1	9830921	9892903	NM_020248	CTNNBIP1	catenin, beta interacting protein 1	-17	109	-6.41	126	cell signaling/cell communication	56998	1p36.22
1	10015630	10163884	NM_006048	UBE4B	ubiquitination factor E4B (UFD2 homolog, yeast)	143	-152	-1.06	295	gene/protein expression	10277	1p36.3
1	10381672	10402788	NM_002631	PGD	phosphogluconate dehydrogenase	293	864	2.95	571	metabolism	5226	1p36.3-p36.13
1	11037236	11042678	NM_003132	SRM	spermidine synthase	8	78	9.75	70	metabolism	6723	1p36-p22
1	11631035	11637326	NM_012168	FBXO2	F-box protein 2	419	-23	-0.05	442	gene/protein expression	26232	1p36.21
1	16323419	16355151	NM_004431	EPHA2	EPH receptor A2	249	532	2.14	283	cell signaling/cell communication	1969	1p36
1	17173584	17180668	NM_017459	MFAP2	microfibrillar-associated protein 2	107	214	2	107	cell structure/motility	4237	1p36.1-p35
1	19070513	19101659	NM_170726	ALDH4A1	aldehyde dehydrogenase 4 family, member A1	21	155	7.38	134	metabolism	8659	1p36
1	23994676	23999881	NM_001008216	GALE	UDP-galactose-4-epimerase	277	2	0.01	275	metabolism	2582	1p36-p35
1	24944435	25043346	NM_013943	CLIC4	chloride intracellular channel 4	66	669	10.14	603	cell signaling/cell communication	25932	1p36.11
1	35031186	35033935	NM_002060	GJA4	gap junction protein, alpha 4, 37kDa (connexin 37)	114	701	6.15	587	cell signaling/cell communication	2701	1p35.1
1	46913420	46957323	NM_014774	KIAA0494	KIAA0494	-176	132	-0.75	308	unclassified	9813	1pter-p22.1
1	51592523	51757583	NM_001981	EPS15	epidermal growth factor receptor pathway substrate 15	61	212	3.48	151	cell division	2060	1p32
1	54438428	54456639	NM_016491	MRPL37	mitochondrial ribosomal protein L37	130	-6	-0.05	136	gene/protein expression	51253	1p32.1
1	55087888	55125493	NM_014762	DHCR24	24-dehydrocholesterol reductase	280	564	2.01	284	metabolism	1718	1p33-p31.1
1	59019051	59022373	NM_002228	JUN	v-jun sarcoma virus 17 oncogene homolog (avian)	41	132	3.22	91	gene/protein expression	3725	1p32-p31
1	62835775	62843768	NM_014495	ANGPTL3	angiopoietin-like 3	1023	445	0.44	578	cell signaling/cell communication	27329	1p31.1-p22.3
1	74943772	74971315	NM_001889	CRYZ	crystallin, zeta (quinone reductase)	410	188	0.46	222	cell signaling/cell communication	1429	1p31-p22
1	94125178	94147600	NM_002061	GCLM	glutamate-cysteine ligase, modifier subunit	177	734	4.15	557	metabolism	2730	1p22.1
1	94230981	94359267	NM_000350	ABCA4	ATP-binding cassette, sub-family A (ABC1), member 4	120	406	3.38	286	cell/organism defense	24	1p22.1-p21
1	100099354	100162164	NM_000645	AGL	amylo-1, 6-glucosidase, 4-alpha-glucanotransferase (glycogen debranching enzyme, glycogen storage disease type III)	580	45	0.08	535	metabolism	178	1p21
1	103115583	103346640	NM_080630	COL11A1	collagen, type XI, alpha 1	118	-63	-0.53	181	cell structure/motility	1301	1p21
1	103898845	103923674	NM_020978	AMY2B	amylase, alpha 2B (pancreatic)	206	64	0.31	142	metabolism	280	1p21
1	109594164	109619895	NM_001408	CELSR2	cadherin, EGF LAG seven-pass G-type receptor 2 (flamingo homolog, Drosophila)	46	126	2.74	80	cell signaling/cell communication	1952	1p21
1	110254980	110270888	NM_172212	CSF1	colony stimulating factor 1 (macrophage)	158	-9	-0.06	167	cell signaling/cell communication	1435	1p21-p13
1	113018990	113044884	NM_020963	MOV10	Mov10, Moloney leukemia virus 10, homolog (mouse)	298	639	2.14	341	cell division	4343	1p13.1
1	118273914	118304572	NM_006784	WDR3	WD repeat domain 3	27	111	4.11	84	unclassified	10885	1p13-p12
1	120056033	120088361	NM_006623	PHGDH	phosphoglycerate dehydrogenase	184	452	2.46	268	metabolism	26227	1p12
1	120092525	120113041	NM_005518	HMGCS2	3-hydroxy-3-methylglutaryl-Coenzyme A synthase 2 (mitochondrial)	987	399	0.4	588	metabolism	3158	1p13-p12
1	144227740	144235088	NM_003846	PEX11B	peroxisomal biogenesis factor 11B	82	170	2.07	88	cell/organism defense	8799	1q21.2
1	148747207	148752660	NM_022664	ECM1	extracellular matrix protein 1	16	133	8.31	117	cell structure/motility	1893	1q21
1	149603404	149611788	NM_003944	SELENBP1	selenium binding protein 1	1574	616	0.39	958	unclassified	8991	1q21-q22
1	150010664	150029622	NM_006862	TDRKH	tudor and KH domain containing	82	190	2.32	108	unclassified	11022	1q21
1	151857899	151867339	NM_005979	S100A13	S100 calcium binding protein A13	113	44	0.39	69	cell/organism defense	6284	1q21
1	153499283	153509905	NM_003993	CLK2	CDC-like kinase 2	252	-240	-0.95	492	cell signaling/cell communication	1196	1q21
1	155097295	155118266	NM_002529	NTRK1	neurotrophic tyrosine kinase, receptor, type 1	563	130	0.23	433	cell division	4914	1q21-q22
1	157824240	157825285	NM_001639	APCS	amyloid P component, serum	3806	1407	0.37	2399	cell/organism defense	325	1q21-q23
1	158525687	158580079	NM_004371	COPA	coatomer protein complex, subunit alpha	-199	174	-0.87	373	gene/protein expression	1314	1q23-q25
1	159458707	159460042	NM_001643	APOA2	apolipoprotein A-II	12817	5850	0.46	6967	metabolism	336	1q21-q23
1	159741844	159755984	NM_021642	FCGR2A	Fc fragment of IgG, low affinity IIa, receptor (CD32)	-220	180	-0.82	400	cell/organism defense	2212	1q23
1	159760660	159763311	NM_002155	HSPA6	heat shock 70kDa protein 6 (HSP70B')	65	423	6.51	358	cell/organism defense	3310	1cen-qter
1	161378716	161439496	NM_003617	RGS5	regulator of G-protein signalling 5	378	184	0.49	194	cell signaling/cell communication	8490	1q23.1
1	162795561	163082934	NM_002585	PBX1	pre-B-cell leukemia transcription factor 1	283	-95	-0.34	378	gene/protein expression	5087	1q23
1	168157094	168310503	NM_014970	KIFAP3	kinesin-associated protein 3	8	226	28.25	218	cell structure/motility	22920	1q23.3
1	173249751	173259184	NM_022100	MRPS14	mitochondrial ribosomal protein S14	124	-82	-0.66	206	gene/protein expression	63931	1q23-1q25
1	184532041	184550311	NM_005807	PRG4	proteoglycan 4	1913	889	0.46	1024	cell signaling/cell communication	10216	1q25-q31
1	184549581	184611080	NM_003292	TPR	translocated promoter region (to activated MET oncogene)	205	478	2.33	273	gene/protein expression	7175	1q25
1	200218389	200241898	NM_020216	RNPEP	arginyl aminopeptidase (aminopeptidase B)	133	44	0.33	89	metabolism	6051	1q32
1	200382766	200395742	NM_080588	PTPN7	protein tyrosine phosphatase, non-receptor type 7	207	88	0.43	119	cell signaling/cell communication	5778	1q32.1
1	202658384	202726097	NM_002646	PIK3C2B	phosphoinositide-3-kinase, class 2, beta polypeptide	45	150	3.33	105	cell signaling/cell communication	5287	1q32
1	210848617	210860740	NM_004024	ATF3	activating transcription factor 3	231	38	0.16	193	gene/protein expression	467	1q32.3
1	212843155	212904537	NM_016343	CENPF	centromere protein F, 350/400ka (mitosin)	372	90	0.24	282	cell division	1063	1q32-q41
1	218297449	218329807	NM_006085	BPNT1	3'(2'), 5'-bisphosphate nucleotidase 1	165	12	0.07	153	metabolism	10380	1q41
1	219941389	219982084	NM_144729	DUSP10	dual specificity phosphatase 10	136	62	0.46	74	cell signaling/cell communication	11221	1q41
1	221966824	222030343	NM_001748	CAPN2	calpain 2, (m/II) large subunit	166	77	0.46	89	cell signaling/cell communication	824	1q41-q42
1	224079599	224099884	NM_000120	EPHX1	epoxide hydrolase 1, microsomal (xenobiotic)	2964	6113	2.06	3149	metabolism	2052	1q42.1
1	227473502	227507141	NM_004578	RAB4A	RAB4A, member RAS oncogene family	328	130	0.4	198	cell division	5867	1q42-q43
1	233780755	233880677	NM_004485	GNG4	guanine nucleotide binding protein (G protein), gamma 4	139	55	0.4	84	cell signaling/cell communication	2786	1q42.3
1	234916422	234993863	NM_001103	ACTN2	actinin, alpha 2	188	12	0.06	176	cell structure/motility	88	1q42-q43
1	239727526	239749677	NM_000143	FH	fumarate hydratase	445	207	0.47	238	metabolism	2271	1q42.1
1	240078158	240119671	NM_130398	EXO1	exonuclease 1	96	223	2.32	127	cell/organism defense	9156	1q42-q43
1	242638419	242682036	NM_001126	ADSS	adenylosuccinate synthase	202	93	0.46	109	metabolism	159	1cen-q12
2	254896	268283	NM_007099	ACP1	acid phosphatase 1, soluble	48	167	3.48	119	metabolism	52	2p25
2	8739564	8742034	NM_002166	ID2	inhibitor of DNA binding 2, dominant negative helix-loop-helix protein	1355	379	0.28	976	gene/protein expression	3398	2p25
2	9546843	9613368	NM_003183	ADAM17	ADAM metallopeptidase domain 17 (tumor necrosis factor, alpha, converting enzyme)	73	208	2.85	135	cell signaling/cell communication	6868	2p25
2	10497959	10505904	NM_002539	ODC1	ornithine decarboxylase 1	-40	224	-5.6	264	metabolism	4953	2p25
2	27457565	27486000	NM_177983	PPM1G	protein phosphatase 1G (formerly 2C), magnesium-dependent, gamma isoform	270	131	0.49	139	cell signaling/cell communication	5496	2p23.3
2	36436901	36631782	NM_016441	CRIM1	cysteine rich transmembrane BMP regulator 1 (chordin-like)	52	194	3.73	142	cell signaling/cell communication	51232	2p21
2	37425257	37453969	NM_012413	QPCT	glutaminyl-peptide cyclotransferase (glutaminyl cyclase)	320	136	0.43	184	metabolism	25797	2p22.2
2	38148250	38156796	NM_000104	CYP1B1	cytochrome P450, family 1, subfamily B, polypeptide 1	-105	240	-2.29	345	metabolism	1545	2p21
2	38824245	38832005	NM_001031684	SFRS7	splicing factor, arginine/serine-rich 7, 35kDa	217	733	3.38	516	gene/protein expression	6432	2p22.1
2	46661920	46697708	NM_173074	PIGF	phosphatidylinositol glycan anchor biosynthesis, class F	151	66	0.44	85	metabolism	5281	2p21-p16
2	54195914	54385785	NM_138448	ACYP2	acylphosphatase 2, muscle type	252	25	0.1	227	metabolism	98	2p16.2
2	63922518	63972200	NM_006759	UGP2	UDP-glucose pyrophosphorylase 2	2502	873	0.35	1629	metabolism	7360	2p14-p13
2	70292318	70329251	NM_022173	TIA1	TIA1 cytotoxic granule-associated RNA binding protein	146	54	0.37	92	cell division	7072	2p13
2	70755731	70848837	NM_017484	ADD2	adducin 2 (beta)	61	238	3.9	177	cell structure/motility	119	2p14-p13
2	74441790	74454987	NM_023019	DCTN1	dynactin 1 (p150, glued homolog, Drosophila)	170	68	0.4	102	cell structure/motility	1639	2p13
2	85619799	85625914	NM_005911	MAT2A	methionine adenosyltransferase II, alpha	99	240	2.42	141	metabolism	4144	2p11.2
2	85629714	85642090	NM_000821	GGCX	gamma-glutamyl carboxylase	763	385	0.5	378	cell/organism defense	2677	2p12
2	85739495	85748820	NM_000542	SFTPB	surfactant, pulmonary-associated protein B	387	113	0.29	274	unclassified	6439	2p12-p11.2
2	88203625	88208693	NM_001443	FABP1	fatty acid binding protein 1, liver	7527	3726	0.5	3801	metabolism	2168	2p11
2	88637376	88708074	NM_004836	EIF2AK3	eukaryotic translation initiation factor 2-alpha kinase 3	103	21	0.2	82	gene/protein expression	9451	2p12
2	100803045	100979719	NM_002518	NPAS2	neuronal PAS domain protein 2	354	-115	-0.32	469	gene/protein expression	4862	2q11.2
2	105834737	105877160	NM_001004720	NCK2	NCK adaptor protein 2	344	48	0.14	296	cell signaling/communication	8440	2q12
2	108571199	108667321	NM_004987	LIMS1	LIM and senescent cell antigen-like domains 1	106	224	2.11	118	cell division	3987	2q12.2
2	113303808	113310827	NM_000576	IL1B	interleukin 1, beta	-10	152	-15.2	162	cell signaling/cell communication	3553	2q14
2	118288725	118306423	NM_006773	DDX18	DEAD (Asp-Glu-Ala-Asp) box polypeptide 18	1292	514	0.4	778	gene/protein expression	8886	2q14.1
2	128120217	128126683	NM_005291	GPR17	G protein-coupled receptor 17	-15	133	-8.87	148	cell signaling/cell communication	2840	2q21
2	135392863	135431057	NM_058241	CCNT2	cyclin T2	12	86	7.17	74	cell division	905	2q21.3
2	144862053	144994386	NM_014795	ZFHX1B	zinc finger homeobox 1b	20	137	6.85	117	gene/protein expression	9839	2q22
2	161701712	161769736	NM_133484	TANK	TRAF family member-associated NFKB activator	872	164	0.19	708	cell signaling/communication	10010	2q24-q31
2	179053445	179078029	NM_019091	PLEKHA3	pleckstrin homology domain containing, family A (phosphoinositide binding specific) member 3	101	-204	-2.02	305	unclassified	65977	2q31.2
2	188051557	188127410	NM_001032281	TFPI	tissue factor pathway inhibitor (lipoprotein-associated coagulation inhibitor)	1009	457	0.45	552	cell/organism defense	7035	2q31-q32.1
2	189547344	189585717	NM_000090	COL3A1	collagen, type III, alpha 1 (Ehlers-Danlos syndrome type IV, autosomal dominant)	101	-44	-0.44	145	cell structure/motility	1281	2q31
2	190357355	190450600	NM_000534	PMS1	PMS1 postmeiotic segregation increased 1 (S. cerevisiae)	118	297	2.52	179	cell/organism defense	5378	2q31.1
2	198059553	198073243	NM_199440	HSPD1	heat shock 60kDa protein 1 (chaperonin)	474	1013	2.14	539	cell/organism defense	3329	2q33.1
2	201384892	201396805	NM_014670	BZW1	basic leucine zipper and W2 domains 1	328	41	0.13	287	gene/protein expression	9689	2q33
2	201425978	201437667	NM_004071	CLK1	CDC-like kinase 1	287	131	0.46	156	metabolism	1195	2q33
2	206696048	206732432	NM_005006	NDUFS1	NADH dehydrogenase (ubiquinone) Fe-S protein 1, 75kDa (NADH-coenzyme Q reductase)	-18	104	-5.78	122	metabolism	4719	2q33-q34
2	210863122	210876584	NM_079422	MYL1	myosin, light polypeptide 1, alkali; skeletal, fast	104	217	2.09	113	cell structure/motility	4632	2q33-q34
2	211129583	211252076	NM_001875	CPS1	carbamoyl-phosphate synthetase 1, mitochondrial	1502	70	0.05	1432	metabolism	1373	2q35
2	217245073	217268516	NM_000599	IGFBP5	insulin-like growth factor binding protein 5	163	411	2.52	248	cell signaling/cell communication	3488	2q33-q36
2	219354949	219388259	NM_000784	CYP27A1	cytochrome P450, family 27, subfamily A, polypeptide 1	129	57	0.44	72	metabolism	1593	2q33-qter
2	227308182	227372719	NM_005544	IRS1	insulin receptor substrate 1	122	22	0.18	100	cell signaling/communication	3667	2q36
2	230749433	230792932	NM_004510	SP110	SP110 nuclear body protein	114	232	2.04	118	gene/protein expression	3431	2q37.1
2	235525367	235629097	NM_014521	SH3BP4	SH3-domain binding protein 4	323	152	0.47	171	cell division	23677	2q37.1-q37.2
2	239000365	239025630	NM_001040445	ASB1	ankyrin repeat and SOCS box-containing 1	137	329	2.4	192	unclassified	51665	2q37
2	239635319	239987580	NM_006037	HDAC4	histone deacetylase 4	19	100	5.26	81	gene/protein expression	9759	2q37.2
2	241023788	241056168	NM_002081	GPC1	glypican 1	127	27	0.21	100	cell signaling/communication	2817	2q35-q37
2	242083105	242096707	NM_006374	STK25	serine/threonine kinase 25 (STE20 homolog, yeast)	491	202	0.41	289	cell signaling/cell communication	10494	2q37.3
3	213650	426098	NM_006614	CHL1	cell adhesion molecule with homology to L1CAM (close homolog of L1)	-1	113	-113	114	cell signaling/cell communication	10752	3p26.1
3	4996208	5001861	NM_003670	BHLHB2	basic helix-loop-helix domain containing, class B, 2	4	259	64.75	255	gene/protein expression	8553	3p26
3	10158319	10168762	NM_198156	VHL	von Hippel-Lindau tumor suppressor	32	122	3.81	90	cell division	7428	3p26-p25
3	12367959	12450843	NM_015869	PPARG	peroxisome proliferative activated receptor, gamma	110	329	2.99	219	gene/protein expression	5468	3p25
3	30622998	30710638	NM_003242	TGFBR2	transforming growth factor, beta receptor II (70/80kDa)	222	67	0.3	155	cell division	7048	3p22
3	33293938	33403129	NM_012157	FBXL2	F-box and leucine-rich repeat protein 2	172	-49	-0.28	221	gene/protein expression	25827	3p22.2
3	42617151	42665237	NM_005385	NKTR	natural killer-tumor recognition sequence	-4	164	-41	168	metabolism	4820	3p23-p21
3	46218204	46224836	NM_001295	CCR1	chemokine (C-C motif) receptor 1	241	488	2.03	247	cell signaling/cell communication	1230	3p21
3	48173672	48204805	NM_201567	CDC25A	cell division cycle 25A	209	100	0.48	109	cell division	993	3p21
3	49133551	49145603	NM_002292	LAMB2	laminin, beta 2 (laminin S)	277	53	0.19	224	cell structure/motility	3913	3p21
3	49482595	49548048	NM_004393	DAG1	dystroglycan 1 (dystrophin-associated glycoprotein 1)	71	154	2.17	83	cell structure/motility	1605	3p21
3	49952596	50089686	NM_005777	RBM6	RNA binding motif protein 6	176	85	0.48	91	gene/protein expression	10180	3p21.3
3	50312325	50316008	NM_007312	HYAL1	hyaluronoglucosaminidase 1	260	-199	-0.77	459	cell division	3373	3p21.3
3	50618924	50624207	NM_145071	CISH	cytokine inducible SH2-containing protein	231	662	2.87	431	cell signaling/cell communication	1154	3p21.3
3	51966514	51971948	NM_033010	PCBP4	poly(rC) binding protein 4	-82	355	-4.33	437	cell division	57060	3p21
3	52207184	52223383	NM_000688	ALAS1	aminolevulinate, delta-, synthase 1	606	3574	5.9	2968	metabolism	211	3p21.1
3	58267051	58279283	NM_007042	RPP14	ribonuclease P 14kDa subunit	-99	209	-2.11	308	gene/protein expression	11102	3p21.2
3	61522285	62254738	NM_002841	PTPRG	protein tyrosine phosphatase, receptor type, G	54	309	5.72	255	cell signaling/cell communication	5793	3p21-p14
3	95074647	95175395	NM_000313	PROS1	protein S (alpha)	1182	533	0.45	649	cell/organism defense	5627	3p11-q11.2
3	122832936	122862405	NM_005335	HCLS1	hematopoietic cell-specific Lyn substrate 1	114	326	2.86	212	cell structure/motility	3059	3q13
3	123996597	124081451	NM_032839	DIRC2	disrupted in renal carcinoma 2	157	-58	-0.37	215	unclassified	84925	3q21.1
3	128799943	128823969	NM_004526	MCM2	MCM2 minichromosome maintenance deficient 2, mitotin (S. cerevisiae)	152	-65	-0.43	217	cell division	4171	3q21
3	129253902	129273216	NM_013336	SEC61A1	Sec61 alpha 1 subunit (S. cerevisiae)	149	362	2.43	213	gene/protein expression	29927	3q21.3
3	140718970	140741180	NM_002899	RBP1	retinol binding protein 1, cellular	142	462	3.25	320	cell/organism defense	5947	3q23
3	150675124	150703758	NM_004617	TM4SF4	transmembrane 4 L six family member 4	6639	2024	0.3	4615	cell division (general)	7104	3q25
3	173706158	173723963	NM_003810	TNFSF10	tumor necrosis factor (ligand) superfamily, member 10	424	76	0.18	348	cell division
3	187117226	187138450	NM_004593	SFRS10	splicing factor, arginine/serine-rich 10 (transformer 2 homolog, Drosophila)	303	88	0.29	215	gene/protein expression	6434	3q26.2-q27
3	187813581	187821799	NM_001622	AHSG	alpha-2-HS-glycoprotein	3603	475	0.13	3128	cell structure/motility	197	3q27
3	187990375	188006984	NM_181573	RFC4	replication factor C (activator 1) 4, 37kDa	196	67	0.34	129	cell division	5984	3q27
3	191506187	191522909	NM_021101	CLDN1	claudin 1	304	-29	-0.1	333	cell signaling/cell communication	9076	3q28-q29
3	197260744	197293338	NM_003234	TFRC	transferrin receptor (p90, CD71)	135	294	2.18	159	cell/organism defense	7037	3q26.2-qter
4	661711	665817	NM_002477	MYL5	myosin, light polypeptide 5, regulatory	194	-11	-0.06	205	cell structure/motility	4636	4p16.3
4	916262	942444	NM_032326	MGC4618	hypothetical protein MGC4618	43	312	7.26	269	unclassified	84286	4p16.3
4	2902093	2905567	NM_001120	TETRAN	tetracycline transporter-like protein	713	227	0.32	486	cell/organism defense	10227	4p16.3
4	3341522	3411438	NM_198227	RGS12	regulator of G-protein signalling 12	224	96	0.43	128	cell signaling/cell communication	6002	4p16.3
4	40120483	40212725	NM_019027	FLJ20273	RNA-binding protein	140	62	0.44	78	unclassified	54502	4p13-p12
4	57468799	57493097	NM_005612	REST	RE1-silencing transcription factor	269	9	0.03	260	gene/protein expression	5978	4q12
4	57539866	57592091	NM_000938	POLR2B	polymerase (RNA) II (DNA directed) polypeptide B, 140kDa	322	134	0.42	188	gene/protein expression	5431	4q12
4	72826274	72868752	NM_000583	GC	group-specific component (vitamin D binding protein)	5092	1764	0.35	3328	cell/organism defense	2638	4q12-q13
4	89230440	89299035	NM_004827	ABCG2	ATP-binding cassette, sub-family G (WHITE), member 2	97	253	2.61	156	metabolism	9429	4q22
4	100263855	100284472	NM_000670	ADH4	alcohol dehydrogenase 4 (class II), pi polypeptide	209	95	0.45	114	metabolism	127	4q22
4	100446552	100461581	NM_000668	ADH1B	alcohol dehydrogenase IB (class I), beta polypeptide	2559	465	0.18	2094	metabolism	125	4q21-q23
4	103641518	103757507	NM_003998	NFKB1	nuclear factor of kappa light polypeptide gene enhancer in B-cells 1 (p105)	21	235	11.19	214	gene/protein expression	4790	4q24
4	110574320	110681061	NM_006323	SEC24B	SEC24 related gene family, member B (S. cerevisiae)	256	127	0.5	129	gene/protein expression	10427	4q25
4	121200037	121207411	NM_002358	MAD2L1	MAD2 mitotic arrest deficient-like 1 (yeast)	188	-21	-0.11	209	cell division	4085	4q27
4	141529057	141568232	NM_004362	CLGN	calmegin	-40	126	-3.15	166	cell/organism defense	1047	4q28.3-q31.1
4	148621575	148685555	NM_001957	EDNRA	endothelin receptor type A	185	46	0.25	139	cell signaling/cell communication	1909	4q31.21
4	155703596	155711688	NM_005141	FGB	fibrinogen beta chain	10773	3895	0.36	6878	cell/organism defense	2244	4q28
4	155725879	155731347	NM_021871	FGA	fibrinogen alpha chain	647	164	0.25	483	cell/organism defense	2243	4q28
4	155745178	155753352	NM_021870	FGG	fibrinogen gamma chain	2377	840	0.35	1537	cell/organism defense	2266	4q28
4	157044297	157061000	NM_005651	TDO2	tryptophan 2,3-dioxygenase	6563	2048	0.31	4515	metabolism	6999	4q31-q32
4	158216788	158312304	NM_000824	GLRB	glycine receptor, beta	38	231	6.08	193	cell signaling/cell communication	2743	4q31.3
4	175394384	175441977	NM_012180	FBXO8	F-box protein 8	181	21	0.12	160	gene/protein expression	26269	4q34.1
4	175647955	175680186	NM_000860	HPGD	hydroxyprostaglandin dehydrogenase 15-(NAD)	329	-10	-0.03	339	metabolism	3248	4q34-q35
5	946004	971160	NM_004237	TRIP13	thyroid hormone receptor interactor 13	-4	468	-117	472	gene/protein expression	9319	5p15.33
5	7922275	7954237	NM_002454	MTRR	5-methyltetrahydrofolate-homocysteine methyltransferase reductase	-53	202	-3.81	255	metabolism	4552	5p15.3-p15.2
5	39408488	39460703	NM_001343	DAB2	disabled homolog 2, mitogen-responsive phosphoprotein (Drosophila)	416	56	0.13	360	cell division	1601	5p13
5	41178093	41249369	NM_000065	C6	complement component 6	697	186	0.27	511	cell/organism defense	729	5p13
5	43639064	43741091	NM_182977	NNT	nicotinamide nucleotide transhydrogenase	238	114	0.48	124	metabolism	23530	5p13.1-5cen
5	52119531	52134208	NM_015946	PELO	pelota homolog (Drosophila)	64	186	2.91	122	gene/protein expression	53918	5q11.2
5	68703037	68746384	NM_133339	RAD17	RAD17 homolog (S. pombe)	222	-99	-0.45	321	cell/organism defense	5884	5q13
5	88051922	88214780	NM_002397	MEF2C	MADS box transcription enhancer factor 2, polypeptide C (myocyte enhancer factor 2C)	150	407	2.71	257	gene/protein expression	4208	5q14
5	96319912	96390871	NM_175920	LNPEP	leucyl/cystinyl aminopeptidase	52	234	4.5	182	gene/protein expression	4012	5q15
5	110102653	110126383	NM_138773	LOC91137	hypothetical protein BC017169	35	254	7.26	219	unclassified	91137	5q22.2
5	138706033	138733308	NM_001033112	PAIP2	poly(A) binding protein interacting protein 2	307	126	0.41	181	unclassified	51247	5q31.3
5	146750564	146813453	NM_001387	DPYSL3	dihydropyrimidinase-like 3	292	145	0.5	147	metabolism	1809	5q32
5	148717802	148729408	NM_024028	MGC3265	hypothetical protein MGC3265	924	317	0.34	607	unclassified	78991	5q32
5	149761395	149772516	NM_004355	CD74	CD74 molecule, major histocompatibility complex, class II invariant chain	149	-34	-0.23	183	cell/organism defense	972	5q32
5	154178247	154210362	NM_032385	C5orf4	chromosome 5 open reading frame 4	253	514	2.03	261	unclassified	10826	5q31-q32
5	162865163	162878906	NM_013283	MAT2B	methionine adenosyltransferase II, beta	21	114	5.43	93	metabolism	27430	5q34-q35.1
5	172127707	172130809	NM_004417	DUSP1	dual specificity phosphatase 1	2013	949	0.47	1064	cell signaling/cell communication	1843	5q34
5	176449157	176457733	NM_022963	FGFR4	fibroblast growth factor receptor 4	140	64	0.46	76	cell signaling/cell communication	2264	5q35.1-qter
5	179595390	179640216	NM_139070	MAPK9	mitogen-activated protein kinase 9	164	373	2.27	209	cell/organism defense	5601	5q35
6	13682854	13720500	NM_012241	SIRT5	sirtuin (silent mating type information regulation 2 homolog) 5 (S. cerevisiae)	-75	173	-2.31	248	unclassified	23408	6p23
6	26566168	26577844	NM_078476	BTN2A1	butyrophilin, subfamily 2, member A1	94	338	3.6	244	metabolism	11120	6p22.1
6	30693585	30702148	NM_014046	MRPS18B	mitochondrial ribosomal protein S18B	47	203	4.32	156	gene/protein expression	28973	6p21.3
6	30796136	30801178	NM_178014	TUBB	tubulin, beta	146	37	0.25	109	cell structure/motility	7280	6p21.3
6	31344508	31347834	NM_002117	HLA-C	major histocompatibility complex, class I, C	536	181	0.34	355	cell/organism defense	3107	6p21.3
6	31891316	31893698	NM_005345	HSPA1A	heat shock 70kDa protein 1A	192	949	4.94	757	cell/organism defense	3303	6p21.3
6	32057813	32078435	NM_001002029	C4B	complement component 4B (Childo blood group)	2961	1428	0.48	1533	cell/organism defense	721	6p21.3
6	34833293	34849549	NM_003093	SNRPC	small nuclear ribonucleoprotein polypeptide C	413	163	0.39	250	gene/protein expression	6631	6p21.31
6	35193827	35217104	NM_018679	TCP11	t-complex 11 (mouse)	68	165	2.43	97	cell signaling/cell communication	6954	6p21.3-p21.2
6	35544156	35546536	NM_007104	RPL10A	ribosomal protein L10a	292	129	0.44	163	gene/protein expression	4736	6p21.3-p21.2
6	35549352	35572763	NM_003214	TEAD3	TEA domain family member 3	24	342	14.25	318	gene/protein expression	7005	6p21.2
6	36206240	36215820	NM_002754	MAPK13	mitogen-activated protein kinase 13	126	25	0.2	101	metabolism	5603	6p21.2
6	36754465	36763087	NM_078467	CDKN1A	cyclin-dependent kinase inhibitor 1A (p21, Cip1)	94	513	5.46	419	cell division	1026	6p21.2
6	42282517	42293581	NM_018141	MRPS10	mitochondrial ribosomal protein S10	118	256	2.17	138	gene/protein expression	55173	6p21.1-p12.1
6	43651923	43691357	NM_006502	POLH	polymerase (DNA directed), eta	364	153	0.42	211	cell/organism defense	5429	6p21.1
6	44333881	44341503	NM_004556	NFKBIE	nuclear factor of kappa light polypeptide gene enhancer in B-cells inhibitor, epsilon	45	135	3	90	gene/protein expression	4794	6p21.1
6	44905428	45453553	NM_003599	SUPT3H	suppressor of Ty 3 homolog (S. cerevisiae)	49	133	2.71	84	gene/protein expression	8464	6p21.1-p21.3
6	53043730	53072356	NM_012347	FBXO9	F-box protein 9	315	-158	-0.5	473	unclassified	26268	6p12.3-p11.2
6	76515629	76685974	NM_004999	MYO6	myosin VI	626	277	0.44	349	cell structure/motility	4646	6q13
6	88356562	88433888	NM_181837	ORC3L	origin recognition complex, subunit 3-like (yeast)	80	174	2.18	94	cell division	23595	6q14.3-16.1
6	90199651	90397938	NM_014942	ANKRD6	ankyrin repeat domain 6	121	22	0.18	99	unclassified	22881	6q14.2-q16.1
6	91282074	91353628	NM_145333	MAP3K7	mitogen-activated protein kinase kinase kinase 7	122	306	2.51	184	cell signaling/cell communication	6885	6q16.1-q16.3
6	109794414	109810340	NM_006016	CD164	CD164 molecule, sialomucin	75	161	2.15	86	cell signaling/cell communication	8763	6q21
6	131202180	131319334	NM_001431	EPB41L2	erythrocyte membrane protein band 4.1-like 2	138	26	0.19	112	cell structure/motility	2037	6q23
6	144303130	144371246	NM_006718	PLAGL1	pleiomorphic adenoma gene-like 1	142	687	4.84	545	cell division	5325	6q24-q25
6	144654658	145213826	NM_007124	UTRN	utrophin (homologous to dystrophin)	75	222	2.96	147	cell structure/motility	7402	6q24
7	1003168	1144402	NM_032350	MGC11257	hypothetical protein MGC11257	196	97	0.49	99	unclassified	84310	7p22.3
7	5052079	5073323	NM_021163	RBAK	RB-associated KRAB repressor	113	39	0.35	74	gene/protein expression	57786	7p22.2
7	6015408	6029991	NM_006303	JTV1	JTV1 gene	152	442	2.91	290	unclassified	7965	7p22
7	30917993	30931656	NM_198098	AQP1	aquaporin 1 (Colton blood group)	300	126	0.42	174	cell/organism defense	358	7p14
7	37912068	37922902	NM_003014	SFRP4	secreted frizzled-related protein 4	56	185	3.3	129	cell signaling/cell communication	6424	7p14.1
7	43764797	43813466	NM_000712	BLVRA	biliverdin reductase A	42	237	5.64	195	metabolism	644	7p14-cen
7	56086872	56099176	NM_001762	CCT6A	chaperonin containing TCP1, subunit 6A (zeta 1)	77	161	2.09	84	cell/organism defense	908	7p11.2
7	73341741	73458201	NM_032421	CYLN2	cytoplasmic linker 2	79	174	2.2	95	cell structure/motility	7461	7q11.23
7	91408128	91577925	NM_147185	AKAP9	A kinase (PRKA) anchor protein (yotiao) 9	148	44	0.3	104	cell structure/motility	10142	7q21-q22
7	93861809	93898480	NM_000089	COL1A2	collagen, type I, alpha 2	45	146	3.24	101	cell structure/motility	1278	7q22.1
7	97319379	97339719	NM_001673	ASNS	asparagine synthetase	141	285	2.02	144	metabolism	440	7q21.3
7	99505718	99517266	NM_032924	ZNF3	zinc finger protein 3	80	184	2.3	104	gene/protein expression	7551	7q22.1
7	99537116	99542738	NM_004722	AP4M1	adaptor-related protein complex 4, mu 1 subunit	208	82	0.39	126	cell/organism defense	9179	7q22.1
7	100557172	100569026	NM_000602	SERPINE1	serpin peptidase inhibitor, clade E (nexin, plasminogen activator inhibitor type 1), member 1	485	1164	2.4	679	cell/organism defense	5054	7q21.3-q22
7	106596696	106630210	NM_012257	HBP1	HMG-box transcription factor 1	154	39	0.25	115	gene/protein expression	26959	7q31.1
7	107318822	107348879	NM_000108	DLD	dihydrolipoamide dehydrogenase	169	-311	-1.84	480	metabolism	1738	7q31-q32
7	116099695	116225676	NM_000245	MET	met proto-oncogene (hepatocyte growth factor receptor)	121	38	0.31	83	cell division	4233	7q31
7	120416032	120724734	NM_024913	FLJ21986	hypothetical protein FLJ21986	125	55	0.44	70	unclassified	79974	7q31.31
7	127883181	127885706	NM_013332	HIG2	hypoxia-inducible protein 2	-128	105	-0.82	233	cell/organism defense	29923	7q32.2
7	129057155	129184158	NM_001040110	NRF1	nuclear respiratory factor 1	-38	119	-3.13	157	gene/protein expression	4899	7q32
7	133862939	133876700	NM_020299	AKR1B10	aldo-keto reductase family 1, member B10 (aldose reductase)	2168	8797	4.06	6629	metabolism	57016	7q33
7	139175421	139366471	NM_030984	TBXAS1	thromboxane A synthase 1 (platelet, cytochrome P450, family 5, subfamily A)	19	91	4.79	72	metabolism	6916	7q34-q35
7	150319080	150342609	NM_000603	NOS3	nitric oxide synthase 3 (endothelial cell)	17	139	8.18	122	metabolism	4846	7q36
7	151462943	151764023	NM_170606	MLL3	myeloid/lymphoid or mixed-lineage leukemia 3	23	195	8.48	172	unclassified	58508	7q34-q36
8	26296440	26326561	NM_004331	BNIP3L	BCL2/adenovirus E1B 19kDa interacting protein 3-like	242	-86	-0.36	328	cell division	665	8p21
8	26418113	26427342	NM_007257	PNMA2	paraneoplastic antigen MA2	-13	130	-10	143	cell division	10687	8p21.1
8	32624283	32720285	NM_013959	NRG1	neuregulin 1	258	110	0.43	148	cell signaling/cell communication	3084	8p21-p12
8	38140014	38153183	NM_014462	LSM1	LSM1 homolog, U6 small nuclear RNA associated (S. cerevisiae)	256	904	3.53	648	gene/protein expression	27257	8p11.2
8	38293092	38358947	NM_017778	WHSC1L1	Wolf-Hirschhorn syndrome candidate 1-like 1	252	79	0.31	173	unclassified	54904	8p11.2
8	38402854	38445293	NM_023110	FGFR1	fibroblast growth factor receptor 1 (fms-related tyrosine kinase 2, Pfeiffer syndrome)	117	241	2.06	124	cell signaling/cell communication	2260	8p11.2-p11.1
8	41238635	41286137	NM_003012	SFRP1	secreted frizzled-related protein 1	17	297	17.47	280	cell signaling/cell communication	6422	8p12-p11.1
8	67251173	67253252	NM_000756	CRH	corticotropin releasing hormone	763	318	0.42	445	cell signaling/cell communication	1392	8q13
8	67503817	67505522	NM_015169	RRS1	RRS1 ribosome biogenesis regulator homolog (S. cerevisiae)	64	152	2.38	88	gene/protein expression	23212	8q12.3
8	80838800	80842559	NM_012258	HEY1	hairy/enhancer-of-split related with YRPW motif 1	141	374	2.65	233	gene/protein expression	23462	8q21
8	86537710	86548526	NM_005181	CA3	carbonic anhydrase III, muscle specific	254	6	0.02	248	metabolism	761	8q13-q22
8	104380276	104414270	NM_003506	FZD6	frizzled homolog 6 (Drosophila)	184	382	2.08	198	cell signaling/cell communication	8323	8q22.3-q23.1
8	120812196	120914255	NM_003184	TAF2	TAF2 RNA polymerase II, TATA box binding protein (TBP)-associated factor, 150kDa	177	79	0.45	98	gene/protein expression	6873	8q24.12
8	126105690	126165402	NM_014846	KIAA0196	KIAA0196	34	162	4.76	128	unclassified	9897	8p22
8	133948387	134216325	NM_003235	TG	thyroglobulin	-517	345	-0.67	862	cell signaling/cell communication	7038	8q24.2-q24.3
8	134118156	134141628	NM_006748	SLA	Src-like-adaptor	5	114	22.8	109	cell signaling/cell communication	6503	8q24
8	141590586	141596434	NM_017444	CHRAC1	chromatin accessibility complex 1	966	261	0.27	705	cell division	54108	8q24.3
8	144733041	144750726	NM_032378	EEF1D	eukaryotic translation elongation factor 1 delta (guanine nucleotide exchange protein)	104	48	0.46	56	gene/protein expression	1936	8q24.3
8	144765933	144770036	NM_003313	TSTA3	tissue specific transplantation antigen P35B	865	1867	2.16	1002	gene/protein expression + metabolism	7264	8q24.3
8	145692917	145698312	NM_032902	PPP1R16A	protein phosphatase 1, regulatory (inhibitor) subunit 16A	325	114	0.35	211	cell structure/motility	84988	8q24.3
9	6522467	6635650	NM_000170	GLDC	glycine dehydrogenase (decarboxylating)	194	64	0.33	130	metabolism	2731	9p22
9	35672923	35680053	NM_003289	TPM2	tropomyosin 2 (beta)	1028	236	0.23	792	cell structure/motility	7169	9p13.2-p13.1
9	35722317	35727005	NM_006368	CREB3	cAMP responsive element binding protein 3	341	738	2.16	397	gene/protein expression	10488	9pter-p22.1
9	87830876	87904903	NM_177937	GOLPH2	golgi phosphoprotein 2	315	74	0.23	241	gene/protein expression	51280	9p24.1-q32
9	89302576	89513369	NM_004938	DAPK1	death-associated protein kinase 1	10	128	12.8	118	cell signaling/cell communication	1612	9q34.1
9	89771176	89779487	NM_178432	CCRK	cell cycle related kinase	19	104	5.47	85	cell division	23552	9q22.1
9	98834758	98841360	NM_001333	CTSL2	cathepsin L2	-41	108	-2.63	149	gene/protein expression	1515	9q22.2
9	115069109	115077690	NM_139286	CDC26	cell division cycle 26	258	123	0.48	135	cell division	246184	9q32
9	122754434	122852375	NM_001735	C5	complement component 5	984	443	0.45	541	cell/organism defense	727	9q32-q34
9	123101900	123134941	NM_000177	GSN	gelsolin (amyloidosis, Finnish type)	339	60	0.18	279	cell structure/motility	2934	9q33
9	126060070	126154542	NM_014397	NEK6	NIMA (never in mitosis gene a)-related kinase 6	139	329	2.37	190	cell division	10783	9q33.3-q34.11
9	129540846	129573375	NM_005489	SH2D3C	SH2 domain containing 3C	412	138	0.34	274	cell signaling/cell communication	10044	9q34.12
9	129588152	129592184	NM_001261	CDK9	cyclin-dependent kinase 9 (CDC2-related kinase)	57	184	3.23	127	cell division	1025	9q34.1
9	129605329	129616377	NM_001018078	FPGS	folylpolyglutamate synthase	297	101	0.34	196	metabolism	2356	9cen-q34
9	129951539	129956333	NM_005564	LCN2	lipocalin 2 (oncogene 24p3)	76	173	2.28	97	cell/organism defense	3934	9q34
9	129962456	129966024	NM_024112	C9orf16	chromosome 9 open reading frame 16	107	2	0.02	105	unclassified	79095	9q34.1
9	130620600	130624776	NM_004435	ENDOG	endonuclease G	185	88	0.48	97	cell division	2021	9q34.1
9	134927186	134937068	NM_001807	CEL	carboxyl ester lipase (bile salt-stimulated lipase)	39	142	3.64	103	metabolism	1056	9q34.3
9	135208487	135213182	NM_003172	SURF1	surfeit 1	326	135	0.41	191	metabolism	6834	9q34.2
9	135314952	135325706	NM_017586	C9orf7	chromosome 9 open reading frame 7	-109	123	-1.13	232	unclassified	11094	9q34
9	136673473	136876510	NM_000093	COL5A1	collagen, type V, alpha 1	184	-65	-0.35	249	cell structure/motility	1289	9q34.2-q34.3
9	138991777	138996015	NM_000954	PTGDS	prostaglandin D2 synthase 21kDa (brain)	208	595	2.86	387	metabolism	5730	9q34.2-q34.3
9	139021507	139043195	NM_212533	ABCA2	ATP-binding cassette, sub-family A (ABC1), member 2	250	-99	-0.4	349	metabolism	20	9q34
9	139053743	139060476	NM_015392	NPDC1	neural proliferation, differentiation and control, 1	117	-27	-0.23	144	unclassified	56654	9q34.3
9	139124813	139129016	NM_013379	DPP7	dipeptidyl-peptidase 7	736	304	0.41	432	gene/protein expression	29952	9q34.3
10	5126568	5139878	NM_003739	AKR1C3	aldo-keto reductase family 1, member C3 (3-alpha hydroxysteroid dehydrogenase, type II)	2204	5301	2.41	3097	metabolism	8644	10p15-p14
10	6034340	6059543	NM_002189	IL15RA	interleukin 15 receptor, alpha	39	110	2.82	71	cell signaling/cell communication	3601	10p15-p14
10	28862440	28949478	NM_016628	WAC	WW domain containing adaptor with coiled-coil	99	294	2.97	195	unclassified	51322	10
10	42892533	42942958	NM_020630	RET	ret proto-oncogene (multiple endocrine neoplasia and medullary thyroid carcinoma 1, Hirschsprung disease)	133	-78	-0.59	211	cell division	5979	10q11.2
10	43201071	43224620	NM_004966	HNRPF	heterogeneous nuclear ribonucleoprotein F	135	-228	-1.69	363	gene/protein expression	3185	10q11.21-q11.22
10	59764745	59800515	NM_003338	UBE2D1	ubiquitin-conjugating enzyme E2D 1 (UBC4/5 homolog, yeast)	-251	355	-1.41	606	gene/protein expression	7321	10q11.2-q21
10	69912103	69957590	NM_152707	SLC25A16	solute carrier family 25 (mitochondrial carrier; Graves disease autoantigen), member 16	69	146	2.12	77	cell/organism defense		10q21.3
10	70748629	70831641	NM_000188	HK1	hexokinase 1	107	16	0.15	91	metabolism	3098	10q22
10	71482623	71556244	NM_018649	H2AFY2	H2A histone family, member Y2	355	-42	-0.12	397	cell division	55506	10q22
10	71833928	71853676	NM_004096	EIF4EBP2	eukaryotic translation initiation factor 4E binding protein 2	39	187	4.79	148	gene/protein expression	1979	10q21-q22
10	74866618	74925758	NM_021132	PPP3CB	protein phosphatase 3 (formerly 2B), catalytic subunit, beta isoform (calcineurin A beta)	40	240	6	200	cell signaling/cell communication	5532	10q21-q22
10	81360664	81363921	NM_005411	SFTPA1	surfactant, pulmonary-associated protein A1	632	-571	-0.9	1203	cell structure/motility	6435	10q22.2-q23.1
10	88800223	88844603	NM_005271	GLUD1	glutamate dehydrogenase 1	528	217	0.41	311	metabolism	2746	10q23.3
10	93378179	93382838	NM_005398	PPP1R3C	protein phosphatase 1, regulatory (inhibitor) subunit 3C	368	169	0.46	199	cell signaling/cell communication	5507	10q23-q24
10	101461591	101481890	NM_004376	COX15	COX15 homolog, cytochrome c oxidase assembly protein (yeast)	359	46	0.13	313	metabolism	1355	10q24
10	102096762	102114578	NM_005063	SCD	stearoyl-CoA desaturase (delta-9-desaturase)	578	1363	2.36	785	metabolism	6319	10q23-q24
10	111757701	111885313	NM_001121	ADD3	adducin 3 (gamma)	159	380	2.39	221	cell structure/motility	120	10q24.2-q24.3
10	123227846	123347907	NM_022970	FGFR2	fibroblast growth factor receptor 2 (bacteria-expressed kinase, keratinocyte growth factor receptor, craniofacial dysostosis 1, Crouzon syndrome, Pfeiffer syndrome, Jackson-Weiss syndrome)	108	250	2.32	142	cell signaling/cell communication	2263	10q26
10	126075862	126097441	NM_000274	OAT	ornithine aminotransferase (gyrate atrophy)	177	372	2.1	195	metabolism	4942	10q26
11	297915	299392	NM_006435	IFITM2	interferon induced transmembrane protein 2 (1-8D)	4092	792	0.19	3300	cell/organism defense	10581	11p15.5
11	395716	407397	NM_021805	SIGIRR	single immunoglobulin and toll-interleukin 1 receptor (TIR) domain	195	63	0.32	132	cell signaling/cell communication	59307	11p15.5
11	602591	605652	NM_004031	IRF7	interferon regulatory factor 7	628	62	0.1	566	gene/protein expression	3665	11p15.5
11	607256	614972	NM_031264	MUCDHL	mucin and cadherin-like	886	334	0.38	552	cell signaling/cell communication	53841	11p15.5
11	737432	755024	NM_006755	TALDO1	transaldolase 1	589	1224	2.08	635	metabolism	6888	11p15.5-p15.4
11	1064875	1094416	NM_002457	MUC2	mucin 2, oligomeric mucus/gel-forming	-83	115	-1.39	198	unclassified	4583	11p15.5
11	1252177	1287415	NM_019009	TOLLIP	toll interacting protein	28	114	4.07	86	cell signaling/cell communication	54472	11p
11	2380099	2381682	NM_005706	TSSC4	tumor suppressing subtransferable candidate 4	338	714	2.11	376	cell division	10078	11p15.5
11	3689635	3775468	NM_005387	NUP98	nucleoporin 98kDa	46	126	2.74	80	cell/organism defense	4928	11p15.5
11	3833509	4071015	NM_003156	STIM1	stromal interaction molecule 1	229	-91	-0.4	320	cell division	6786	11p15.5
11	6296752	6298316	NM_145040	PRKCDBP	protein kinase C, delta binding protein	144	-124	-0.86	268	cell signaling/cell communication	112464	11p15.4
11	6581783	6588677	NM_001014795	ILK	integrin-linked kinase	504	76	0.15	428	cell signaling/communication	3611	11p15.5-p15.4
11	10283218	10285499	NM_001124	ADM	adrenomedullin	297	108	0.36	189	cell signaling/cell communication	133	11p15.4
11	11941119	11986762	NM_001018057	DKK3	dickkopf homolog 3 (Xenopus laevis)	128	-402	-3.14	530	cell division	27122	11p15.2
11	17371009	17455025	NM_000352	ABCC8	ATP-binding cassette, sub-family C (CFTR/MRP), member 8	247	113	0.46	134	metabolism	6833	11p15.1
11	22600655	22603963	NM_022725	FANCF	Fanconi anemia, complementation group F	203	461	2.27	258	cell/organism defense	2188	11p15
11	31767034	31789434	NM_000280	PAX6	paired box gene 6 (aniridia, keratitis)	418	184	0.44	234	gene/protein expression	5080	11p13
11	45627003	45643748	NM_003654	CHST1	carbohydrate (keratan sulfate Gal-6) sulfotransferase 1	10	195	19.5	185	metabolism	8534	11p11.2-p11.1
11	46325595	46358680	NM_003646	DGKZ	diacylglycerol kinase, zeta 104kDa	149	321	2.15	172	cell signaling/cell communication	8525	11p11.2
11	47396896	47404565	NM_002804	PSMC3	proteasome (prosome, macropain) 26S subunit, ATPase, 3	79	316	4	237	gene/protein expression	5702	11p12-p13
11	47446521	47467152	NM_001025596	CUGBP1	CUG triplet repeat, RNA binding protein 1	166	355	2.14	189	gene/protein expression	10658	11p11
11	57181206	57185913	NM_006831	HEAB	ATP/GTP-binding protein	188	63	0.34	125	gene/protein expression	10978	11q12
11	59098447	59140193	NM_002556	OSBP	oxysterol binding protein	42	129	3.07	87	metabolism	5007	11q12-q13
11	59806662	59833021	NM_024021	MS4A4A	membrane-spanning 4-domains, subfamily A, member 4	214	78	0.36	136	unclassified	51338	11q12
11	60823499	60857125	NM_001923	DDB1	damage-specific DNA binding protein 1, 127kDa	-2	101	-50.5	103	cell/organism defense	1642	11q12-q13
11	62316219	62329529	NM_006362	NXF1	nuclear RNA export factor 1	117	20	0.17	97	gene/protein expression	10482	11q12-q13
11	62404863	62412929	NM_001013251	SLC3A2	solute carrier family 3 (activators of dibasic and neutral amino acid transport), member 2	631	2072	3.28	1441	cell/organism defense	6520	11q13
11	63419207	63433626	NM_001039469	MARK2	MAP/microtubule affinity-regulating kinase 2	15	116	7.73	101	cell signaling/cell communication	2011	11q12-q13
11	63775698	63791604	NM_000932	PLCB3	phospholipase C, beta 3 (phosphatidylinositol-specific)	137	60	0.44	77	cell signaling/cell communication	5331	11q13
11	64130222	64247236	NM_015080	NRXN2	neurexin 2	126	321	2.55	195	cell signaling/cell communication	9379	11q13
11	64327564	64334764	NM_000244	MEN1	multiple endocrine neoplasia I	270	56	0.21	214	cell division	4221	11q13
11	64551486	64564620	NM_013306	SNX15	sorting nexin 15	349	155	0.44	194	gene/protein expression	29907	11q12
11	65164168	65174965	NM_153253	SIPA1	signal-induced proliferation-associated gene 1	137	379	2.77	242	cell signaling/cell communication	6494	11q13
11	66140673	66151390	NM_006328	RBM14	RNA binding motif protein 14	118	34	0.29	84	unclassified	10432	11q13.1
11	66162714	66170516	NM_002896	RBM4	RNA binding motif protein 4	77	194	2.52	117	gene/protein expression	5936	11q13
11	66209299	66245446	NM_006946	SPTBN2	spectrin, beta, non-erythrocytic 2	54	162	3	108	cell structure/motility	6712	11q13
11	66952511	66959455	NM_001007071	RPS6KB2	ribosomal protein S6 kinase, 70kDa, polypeptide 2	121	46	0.38	75	metabolism	6199	11q13.1
11	67567023	67574942	NM_006053	TCIRG1	T-cell, immune regulator 1, ATPase, H+ transporting, lysosomal V0 subunit A3	314	1179	3.76	865	cell/organism defense	10312	11q13.4-q13.5
11	67785383	67795997	NM_022338	C11orf24	chromosome 11 open reading frame 24	367	138	0.38	229	unclassified	53838	11q13
11	68281145	68365881	NM_001876	CPT1A	carnitine palmitoyltransferase 1A (liver)	86	310	3.6	224	metabolism	1374	11q13.1-q13.2
11	76455640	76514849	NM_004055	CAPN5	calpain 5	84	294	3.5	210	cell signaling/cell communication	726	11q14
11	76516958	76603931	NM_000260	MYO7A	myosin VIIA	343	51	0.15	292	cell structure/motility	4647	11q13.5
11	93501742	93554786	NM_015368	PANX1	pannexin 1	200	94	0.47	106	cell signaling/cell communication	24145	11q14.3
11	111113815	111142379	NM_002716	PPP2R1B	protein phosphatase 2 (formerly 2A), regulatory subunit A (PR 65), beta isoform	133	63	0.47	70	cell signaling/cell communication	5519	11q23
11	111519186	111540050	NM_001562	IL18	interleukin 18 (interferon-gamma-inducing factor)	385	117	0.3	268	cell signaling/communication	3606	11q22.2-q22.3
11	113671745	113688448	NM_006169	NNMT	nicotinamide N-methyltransferase	546	160	0.29	386	metabolism	4837	11q23.1
11	114550227	114880325	NM_014333	IGSF4	immunoglobulin superfamily, member 4	802	296	0.37	506	cell signaling/cell communication	23705	11q23.2
11	116219328	116474203	NM_025164	KIAA0999	KIAA0999 protein	20	114	5.7	94	unclassified	23387	11q23.3
11	117452976	117494380	NM_019894	TMPRSS4	transmembrane protease, serine 4	126	32	0.25	94	gene/protein expression	56649	11q23.3
11	118269311	118272181	NM_032966	BLR1	Burkitt lymphoma receptor 1, GTP binding protein (chemokine (C-X-C motif) receptor 5)	1	81	81	80	cell signaling/cell communication	643	11q23.3
11	118710447	118713232	NM_032015	RNF26	ring finger protein 26	16	264	16.5	248	unclassified	79102	11q23
12	2774414	2783385	NM_002014	FKBP4	FK506 binding protein 4, 59kDa	25	209	8.36	184	cell/organism defense	2288	12p13.33
12	6745802	6750379	NM_002824	PTMS	parathymosin	178	63	0.35	115	cell division	5763	17q12-q22
12	6846967	6850253	NM_000365	TPI1	triosephosphate isomerase 1	444	174	0.39	270	metabolism	7167	12p13
12	7963094	7980138	NM_006931	SLC2A3	solute carrier family 2 (facilitated glucose transporter), member 3	435	99	0.23	336	metabolism	6515	12p13.3
12	15151984	15265571	NM_032918	RERG	RAS-like, estrogen-regulated, growth inhibitor	2	106	53	104	cell signaling/cell communication	85004	12p13.1
12	21679543	21702043	NM_002300	LDHB	lactate dehydrogenase B	65	173	2.66	108	metabolism	3945	12p12.2-p12.1
12	32834953	32940993	NM_001005242	PKP2	plakophilin 2	157	-88	-0.56	245	cell signaling/cell communication	5318	12p11
12	45038238	45052814	NM_018976	SLC38A2	solute carrier family 38, member 2	691	255	0.37	436	cell/organism defense	54407	12q
12	46453258	46461720	NM_017842	FLJ20489	hypothetical protein FLJ20489	3	370	123.33	367	unclassified	55652	12q13.11
12	47682322	47698859	NM_002733	PRKAG1	protein kinase, AMP-activated, gamma 1 non-catalytic subunit	-56	257	-4.59	313	cell signaling/cell communication	5571	12q12-q14
12	47864849	47869128	NM_006009	TUBA3	tubulin, alpha 3	455	1454	3.2	999	cell structure/motility	7846	12q12-12q14.3
12	47945132	47953380	NM_032704	TUBA6	tubulin, alpha 6	147	0	0	147	cell structure/motility	84790	12q12-q14
12	48003329	48011781	NM_005480	TROAP	trophinin associated protein (tastin)	525	241	0.46	284	cell signaling/cell communication	10024	12q13.12
12	48238352	48246489	NM_001012300	MCRS1	microspherule protein 1	-43	361	-8.4	404	cell division	10445	12q13.12
12	48641546	48645227	NM_001651	AQP5	aquaporin 5	-120	113	-0.94	233	cell/organism defense	362	12q13
12	48737754	48763661	NM_001095	ACCN2	amiloride-sensitive cation channel 2, neuronal	297	608	2.05	311	cell signaling/cell communication	41	12q12
12	48784068	48791363	NM_005276	GPD1	glycerol-3-phosphate dehydrogenase 1 (soluble)	198	88	0.44	110	metabolism	2819	12q12-q13
12	50631753	50677127	NM_004302	ACVR1B	activin A receptor, type IB	1028	362	0.35	666	cell signaling/cell communication	91	12q13
12	51194628	51200510	NM_000424	KRT5	keratin 5 (epidermolysis bullosa simplex, Dowling-Meara/Kobner/Weber-Cockayne types)	41	119	2.9	78	cell structure/motility	3852	12q12-q13
12	51777703	51782395	NM_002178	IGFBP6	insulin-like growth factor binding protein 6	272	-46	-0.17	318	cell signaling/cell communication	3489	12q13
12	51979749	51987229	NM_021640	C12orf10	chromosome 12 open reading frame 10	-93	114	-1.23	207	unclassified	60314	12q13
12	51987507	52001641	NM_015665	AAAS	achalasia, adrenocortical insufficiency, alacrimia (Allgrove, triple-A)	-86	156	-1.81	242	unclassified	8086	12q13
12	52921677	52960151	NM_012117	CBX5	chromobox homolog 5 (HP1 alpha homolog, Drosophila)	108	15	0.14	93	cell division	23468	12q13.13
12	53259299	53268710	NM_006741	PPP1R1A	protein phosphatase 1, regulatory (inhibitor) subunit 1A	264	62	0.23	202	cell signaling/communication	5502	12q13.13
12	67005168	67012350	NM_020128	MDM1	Mdm4, transformed 3T3 cell double minute 1, p53 binding protein (mouse)	204	57	0.28	147	unclassified	56890	12q14.3
12	68923044	69035040	NM_014515	CNOT2	CCR4-NOT transcription complex, subunit 2	106	30	0.28	76	gene/protein expression	4848	12q14.3
12	78135414	78368974	NM_005639	SYT1	synaptotagmin I	485	213	0.44	272	cell signaling/cell communication	6857	12cen-q21
12	90021363	90029673	NM_002345	LUM	lumican	209	5	0.02	204	cell structure/motility	4060	12q21.3-q22
12	91061030	91063751	NM_001731	BTG1	B-cell translocation gene 1, anti-proliferative	1480	660	0.45	820	cell division	694	12q22
12	92326219	92360157	NM_003348	UBE2N	ubiquitin-conjugating enzyme E2N (UBC13 homolog, yeast)	275	47	0.17	228	gene/protein expression	7334	12q22
12	92385401	92420563	NM_014050	MRPL42	mitochondrial ribosomal protein L42	25	134	5.36	109	gene/protein expression	28977	12q22
12	92595282	92768663	NM_003805	CRADD	CASP2 and RIPK1 domain containing adaptor with death domain	118	269	2.28	151	cell division	8738	12q21.33-q23.1
12	94392053	94432250	NM_006838	METAP2	methionyl aminopeptidase 2	237	48	0.2	189	gene/protein expression	10988	12q23.1
12	103204857	103268192	NM_003330	TXNRD1	thioredoxin reductase 1	204	1289	6.32	1085	metabolism	7296	12q23-q24.1
12	107705099	107775480	NM_018984	SSH1	slingshot homolog 1 (Drosophila)	58	210	3.62	152	cell structure/motility	54434	12q24.12
12	108773131	108802676	NM_016433	GLTP	glycolipid transfer protein	150	52	0.35	98	metabolism	51228	12q24.12
12	111829122	111842095	NM_001032409	OAS1	2',5'-oligoadenylate synthetase 1, 40/46kDa	38	156	4.11	118	cell/organism defense	4938	12q24.1
12	119501231	119503580	NM_015918	POP5	processing of precursor 5, ribonuclease P/MRP subunit (S. cerevisiae)	132	56	0.42	76	gene/protein expression	51367	12q24.31
12	120230543	120274585	NM_016237	ANAPC5	anaphase promoting complex subunit 5	32	198	6.19	166	cell division	51433	12q24.31
12	122311491	122322640	NM_004642	CDK2AP1	CDK2-associated protein 1	130	49	0.38	81	cell division	8099	12q24.31
12	122671523	122684200	NM_001414	EIF2B1	eukaryotic translation initiation factor 2B, subunit 1 alpha, 26kDa	60	193	3.22	133	gene/protein expression	1967	12q24.31
12	131927011	131974257	NM_018223	CHFR	checkpoint with forkhead and ring finger domains	-16	175	-10.94	191	cell division	55743	12q24.33
13	20446577	20533654	NM_014572	LATS2	LATS, large tumor suppressor, homolog 2 (Drosophila)	211	62	0.29	149	cell division	26524	13q11-q12
13	20648372	20651223	NM_024026	MRP63	mitochondrial ribosomal protein 63	126	0	0	126	gene/protein expression	78988	13p11.1-q11
13	26029840	26161082	NM_006646	WASF3	WAS protein family, member 3	512	1162	2.27	650	cell structure/motility	10810	13q12
13	45525323	45577169	NM_001872	CPB2	carboxypeptidase B2 (plasma, carboxypeptidase U)	5593	2479	0.44	3114	gene/protein expression	1361	13q14.11
13	49554415	49577434	NR_002605	DLEU1	deleted in lymphocytic leukemia, 1	304	616	2.03	312	cell division	10301	13q14.3
13	51404806	51483631	NM_000053	ATP7B	ATPase, Cu++ transporting, beta polypeptide	361	973	2.7	612	cell/organism defense	540	13q14.2-q21
13	73284697	73606043	NM_016285	KLF12	Kruppel-like factor 12	-73	191	-2.62	264	gene/protein expression	11278	13q22
14	20222212	20238598	NM_002937	RNASE4	ribonuclease, RNase A family, 4	897	94	0.1	803	metabolism	6038	14q11.1
14	20222609	20232185	NM_001145	ANG	angiogenin, ribonuclease, RNase A family, 5	3417	886	0.26	2531	metabolism	283	14q11.1-q11.2
14	20226772	20238598	NM_194431	RNASE4	ribonuclease, RNase A family, 4	897	94	0.1	803	metabolism	6038	14q11.1
14	23804584	23810583	NM_004581	RABGGTA	Rab geranylgeranyltransferase, alpha subunit	-41	128	-3.12	169	cell signaling/cell communication	5875	14q11.2
14	23844233	23850416	NM_014430	CIDEB	cell death-inducing DFFA-like effector b	623	103	0.17	520	cell division	27141	14q11.2
14	38714151	38721178	NM_002687	PNN	pinin, desmosome associated protein	317	156	0.49	161	cell signaling/cell communication	5411	14q13.2
14	50263701	50367589	NM_182944	NIN	ninein (GSK3B interacting protein)	218	36	0.17	182	cell division	51199	14q21.3
14	54902863	54948329	NM_014924	KIAA0831	KIAA0831	418	169	0.4	249	unclassified	22863	14q22.1
14	64475625	64479284	NM_002083	GPX2	glutathione peroxidase 2 (gastrointestinal)	432	1718	3.98	1286	metabolism	2877	14q24.1
14	68324128	68329538	NM_004926	ZFP36L1	zinc finger protein 36, C3H type-like 1	65	239	3.68	174	gene/protein expression	677	14q22-q24
14	88692274	88953127	NM_005197	CHES1	checkpoint suppressor 1	115	234	2.04	119	gene/protein expression	1112	14q24.3-q31
14	91405508	91483788	NM_006329	FBLN5	fibulin 5	-210	116	-0.55	326	cell structure/motility	10516	14q32.1
14	94622319	94677808	NM_030621	DICER1	Dicer1, Dcr-1 homolog (Drosophila)	15	289	19.27	274	gene/protein expression	23405	14q32.2
14	102870989	102881115	NM_183004	EIF5	eukaryotic translation initiation factor 5	229	496	2.17	267	gene/protein expression	1983	14q32.33
15	29406375	29457394	NM_015995	KLF13	Kruppel-like factor 13	82	202	2.46	120	gene/protein expression	51621	15q12
15	38167383	38188367	NM_001003940	BMF	Bcl2 modifying factor	99	431	4.35	332	cell division	90427	15q14
15	38484978	38498355	NM_002225	IVD	isovaleryl Coenzyme A dehydrogenase	151	390	2.58	239	metabolism	3712	15q14-q15
15	38843577	38847203	NM_005258	GCHFR	GTP cyclohydrolase I feedback regulator	288	69	0.24	219	metabolism	2644	15q15
15	39907581	39927633	NM_005090	PLA2G4B	phospholipase A2, group IVB (cytosolic)	187	40	0.21	147	cell signaling/communication	8681	15q11.2-q21.3
15	41884025	41904243	NM_005926	MFAP1	microfibrillar-associated protein 1	32	120	3.75	88	cell structure/motility	4236	15q15-q21
15	56675802	56829469	NM_001110	ADAM10	ADAM metallopeptidase domain 10	32	123	3.84	91	cell signaling/cell communication	102	15q22
15	61127689	61149884	NM_001018008	TPM1	tropomyosin 1 (alpha)	126	-12	-0.1	138	cell structure/motility	7168	15q22.1
15	61687870	61913140	NM_003922	HERC1	hect (homologous to the E6-AP (UBE3A) carboxyl terminus) domain and RCC1 (CHC1)-like domain (RLD) 1	-29	173	-5.97	202	unclassified	8925	15q22
15	62175230	62223486	NM_003099	SNX1	sorting nexin 1	157	47	0.3	110	metabolism	6642	15q22.1
15	65622075	65886506	NM_002757	MAP2K5	mitogen-activated protein kinase kinase 5	69	141	2.04	72	cell signaling/cell communication	5607	15q22.31
15	70422833	70455393	NM_000520	HEXA	hexosaminidase A (alpha polypeptide)	876	252	0.29	624	metabolism	3073	15q23-q24
15	71131928	71382839	NM_002499	NEO1	neogenin homolog 1 (chicken)	75	177	2.36	102	cell signaling/cell communication	4756	15q22.3-q23
15	72074067	72122770	NM_002675	PML	promyelocytic leukemia	1019	266	0.26	753	gene/protein expression	5371	15q22
15	73074954	73100889	NM_138967	SCAMP5	secretory carrier membrane protein 5	220	98	0.45	122	cell/organism defense	192683	15q22.33
15	73435186	73447994	NM_006715	MAN2C1	mannosidase, alpha, class 2C, member 1	152	388	2.55	236	metabolism	4123	15q11-q13
15	73754019	73792151	NM_001897	CSPG4	chondroitin sulfate proteoglycan 4 (melanoma-associated)	-5	101	-20.2	106	cell division	1464	15q23
15	77924375	77976398	NM_006441	MTHFS	5,10-methenyltetrahydrofolate synthetase (5-formyltetrahydrofolate cyclo-ligase)	871	247	0.28	624	metabolism	10588	15q24.2
15	79374522	79392157	NM_004513	IL16	interleukin 16 (lymphocyte chemoattractant factor)	236	73	0.31	163	cell signaling/communication	3603	15q26.3
15	82975695	82984989	NM_022050	SCAND2	SCAN domain containing 2	449	203	0.45	246	gene/protein expression	54581	15q25-q26
15	84021272	84093590	NM_144767	AKAP13	A kinase (PRKA) anchor protein 13	1117	470	0.42	647	cell signaling/cell communication	11214	15q24-q25
15	88177792	88238206	NM_005829	AP3S2	adaptor-related protein complex 3, sigma 2 subunit	21	107	5.1	86	gene/protein expression	10239	15q26.1
15	89248424	89266819	NM_006122	MAN2A2	mannosidase, alpha, class 2A, member 2	-166	403	-2.43	569	metabolism	4122	15q25
15	97462809	97493311	NM_015286	DMN	desmuslin	196	605	3.09	409	cell structure/motility	23336	15q26.3
16	37000	43625	NM_016310	POLR3K	polymerase (RNA) III (DNA directed) polypeptide K, 12.3 kDa	53	164	3.09	111	gene/protein expression	51728	16p13.3
16	387193	390755	NM_005009	NME4	non-metastatic cells 4, protein expressed in	261	115	0.44	146	metabolism	4833	16p13.3
16	1696222	1760319	NM_001040439	MAPK8IP3	mitogen-activated protein kinase 8 interacting protein 3	39	329	8.44	290	cell signaling/cell communication	23162	16p13.3
16	2167185	2186466	NM_020764	CASKIN1	CASK interacting protein 1	144	398	2.76	254	unclassified	57524	16p13.3
16	4842217	4872364	NM_016936	UBN1	ubinuclein 1	68	184	2.71	116	gene/protein expression	29855	16p13.3
16	14938801	14953400	NM_006985	NPIP	nuclear pore complex interacting protein	1463	558	0.38	905	unclassified	9284	16p13-p11
16	19474541	19619945	NM_020314	MGC16824	esophageal cancer associated protein	121	262	2.17	141	unclassified	57020	16p13.11
16	20725334	20768488	NM_030941	LOC81691	exonuclease NEF-sp	136	51	0.38	85	metabolism	81691	16p13.11
16	20819927	20843829	NM_020424	LOC57149	hypothetical protein A-211C6.1	133	53	0.4	80	unclassified	57149	16p11.2
16	24458409	24491685	NM_006910	RBBP6	retinoblastoma binding protein 6	255	83	0.33	172	cell division	5930	16p12-p11.2
16	28797310	28823331	NM_004320	ATP2A1	ATPase, Ca++ transporting, cardiac muscle, fast twitch 1	20	257	12.85	237	cell signaling/cell communication	487	16p12.1
16	29531925	29532539	NR_002593	LAT1-3TM	SLC7A5 pseudogene	140	13	0.09	127	unclassified	81893	16p12
16	29739289	29766842	NM_017458	MVP	major vault protein	140	50	0.36	90	cell/organism defense	9961	16p13.1-p11.2
16	30326978	30338236	NM_016643	LOC51333	mesenchymal stem cell protein DSC43	157	-179	-1.14	336	unclassified	51333	16p11.2
16	30391572	30442007	NM_002209	ITGAL	integrin, alpha L (antigen CD11A (p180), lymphocyte function-associated antigen 1; alpha polypeptide)	547	159	0.29	388	cell structure/motility	3683	16p11.2
16	30667238	30676183	NM_000294	PHKG2	phosphorylase kinase, gamma 2 (testis)	285	-130	-0.46	415	metabolism	5261	16p12.1-p11.2
16	31098954	31110601	NM_001010850	FUS	fusion (involved in t(12;16) in malignant liposarcoma)	164	450	2.74	286	unclassified	2521	16p11.2
16	31346556	31347222	NM_005205	COX6A2	cytochrome c oxidase subunit VIa polypeptide 2	389	13	0.03	376	metabolism	1339	16p
16	45281059	45289807	NM_014321	ORC6L	origin recognition complex, subunit 6 like (yeast)	54	138	2.56	84	cell division	23594	16q12
16	45672943	45735409	NM_018092	NETO2	neuropilin (NRP) and tolloid (TLL)-like 2	177	3	0.02	174	unclassified	81831	16q11.2
16	47130138	47201621	NM_153029	N4BP1	Nedd4 binding protein 1	69	197	2.86	128	unclassified	9683	16q12.1
16	55523249	55535294	NM_001010989	HERPUD1	homocysteine-inducible, endoplasmic reticulum stress-inducible, ubiquitin-like domain member 1	427	188	0.44	239	cell/organism defense	9709	16q12.2-q13
16	57079161	57105023	NM_022910	NDRG4	NDRG family member 4	-484	125	-0.26	609	cell/organism defense	65009	16q21-q22.3
16	64958064	64996190	NM_001795	CDH5	cadherin 5, type 2, VE-cadherin (vascular epithelium)	84	269	3.2	185	cell signaling/cell communication	1003	16q22.1
16	65513089	65516920	NM_004165	RRAD	Ras-related associated with diabetes	27	132	4.89	105	cell signaling/cell communication	6236	16q22
16	65765371	65767127	NM_003946	NOL3	nucleolar protein 3 (apoptosis repressor with CARD domain)	112	229	2.05	117	cell division	8996	16q21-q23
16	65818515	65820682	NM_014187	HSPC171	HSPC171 protein	172	349	2.03	177	unclassified	29100	16q21
16	66022537	66028957	NM_000196	HSD11B2	hydroxysteroid (11-beta) dehydrogenase 2	16	158	9.88	142	metabolism	3291	16q22
16	66676876	66818338	NM_004555	NFATC3	nuclear factor of activated T-cells, cytoplasmic, calcineurin-dependent 3	110	285	2.59	175	gene/protein expression	4775	16q22.2
16	68157390	68287105	NM_173215	NFAT5	nuclear factor of activated T-cells 5, tonicity-responsive	9	177	19.67	168	gene/protein expression	10725	16q22.1
16	68300805	68318034	NM_000903	NQO1	NAD(P)H dehydrogenase, quinone 1	221	586	2.65	365	metabolism	1728	16q22.1
16	68516402	68533144	NM_199424	WWP2	WW domain containing E3 ubiquitin protein ligase 2	48	152	3.17	104	gene/protein expression	11060	16q22.1
16	69115202	69163702	NM_012426	SF3B3	splicing factor 3b, subunit 3, 130kDa	180	82	0.46	98	gene/protein expression	23450	16q22.1
16	81218079	82387702	NM_001257	CDH13	cadherin 13, H-cadherin (heart)	74	571	7.72	497	cell signaling/cell communication	1012	16q24.2-q24.3
16	86542539	86668422	NM_017869	BANP	BTG3 associated nuclear protein	31	175	5.65	144	cell division	54971	16q24
17	594608	602153	NM_015721	GEMIN4	gem (nuclear organelle) associated protein 4	104	424	4.08	320	gene/protein expression	50628	17p13
17	1595036	1605308	NM_000934	SERPINF2	serpin peptidase inhibitor, clade F (alpha-2 antiplasmin, pigment epithelium derived factor), member 2	529	127	0.24	402	cell signaling/cell communication	5345	17p13
17	4388950	4405393	NM_014520	MYBBP1A	MYB binding protein (P160) 1a	8	131	16.38	123	gene/protein expression	10514	17p13.3
17	4781349	4784063	NM_003562	SLC25A11	solute carrier family 25 (mitochondrial carrier; oxoglutarate carrier), member 11	220	94	0.43	126	cell/organism defense	8402	17p13.3
17	4795159	4801147	NM_001976	ENO3	enolase 3 (beta, muscle)	317	-17	-0.05	334	metabolism	2027	17pter-p11
17	7393099	7401931	NM_003809	TNFSF12	tumor necrosis factor (ligand) superfamily, member 12	417	141	0.34	276	cell division	8742	17p13
17	7732834	7756246	NM_001005273	CHD3	chromodomain helicase DNA binding protein 3	105	304	2.9	199	cell division	1107	17p13.1
17	8003189	8007017	NM_014232	VAMP2	vesicle-associated membrane protein 2 (synaptobrevin 2)	18	103	5.72	85	unclassified	6844	17p13.1
17	15472005	15526918	NM_006470	TRIM16	tripartite motif-containing 16	5	96	19.2	91	gene/protein expression	10626	17p11.2
17	16061261	16170296	NM_004278	PIGL	phosphatidylinositol glycan anchor biosynthesis, class L	-214	306	-1.43	520	metabolism	9487	17p12-p11.2
17	19581889	19592200	NM_000691	ALDH3A1	aldehyde dehydrogenase 3 family, memberA1	120	934	7.78	814	metabolism	218	17p11.2
17	24248928	24254089	NM_144683	MGC23280	hypothetical protein MGC23280	-9	128	-14.22	137	metabolism	147015	17q11.2
17	24924619	24940735	NM_014030	GIT1	G protein-coupled receptor kinase interactor 1	20	189	9.45	169	cell signaling/cell communication	28964	17p11.2
17	26645794	26648481	NM_002544	OMG	oligodendrocyte myelin glycoprotein	102	-18	-0.18	120	cell signaling/cell communication	4974	17q11.2
17	26654916	26665217	NM_006495	EVI2B	ecotropic viral integration site 2B	115	20	0.17	95	cell division	2124	17q11.2
17	32516040	32841015	NM_198834	ACACA	acetyl-Coenzyme A carboxylase alpha	133	43	0.32	90	metabolism	31	17q21
17	34115401	34136967	NM_005937	MLLT6	myeloid/lymphoid or mixed-lineage leukemia (trithorax homolog, Drosophila); translocated to, 6	954	362	0.38	592	gene/protein expression	4302	17q21
17	34185751	34209684	NM_138687	PIP5K2B	phosphatidylinositol-4-phosphate 5-kinase, type II, beta	130	45	0.35	85	cell signaling/cell communication	8396	17q21.1
17	35075125	35076333	NM_003673	TCAP	titin-cap (telethonin)	411	1134	2.76	723	cell structure/motility	8557	17q12
17	35502567	35510499	NM_021724	NR1D1	nuclear receptor subfamily 1, group D, member 1	162	46	0.28	116	cell signaling/cell communication	9572	17q11.2
17	37222727	37232995	NM_021939	FKBP10	FK506 binding protein 10, 65 kDa	1	326	326	325	unclassified	60681	17q21.31
17	37518657	37526872	NM_021078	GCN5L2	GCN5 general control of amino-acid synthesis 5-like 2 (yeast)	137	391	2.85	254	metabolism	2648	17q21
17	39509647	39556540	NM_001015053	HDAC5	histone deacetylase 5	86	191	2.22	105	cell division	10014	17q21
17	43347677	43361322	NM_003110	SP2	Sp2 transcription factor	57	140	2.46	83	gene/protein expression	6668	17q21.32
17	43403428	43414146	NM_025197	CDK5RAP3	CDK5 regulatory subunit associated protein 3	228	76	0.33	152	cell division	80279	17q21.32
17	44028098	44037333	NM_018952	HOXB6	homeobox B6	163	355	2.18	192	gene/protein expression	3216	17q21.3
17	44039593	44043382	NM_004502	HOXB7	homeobox B7	56	216	3.86	160	gene/protein expression	3217	17q21.3
17	44053517	44058834	NM_024017	HOXB9	homeobox B9	273	755	2.77	482	gene/protein expression	3219	17q21.3
17	44325147	44328232	NM_001002027	ATP5G1	ATP synthase, H+ transporting, mitochondrial F0 complex, subunit C1 (subunit 9)	9	603	67	594	metabolism	516	17q21.33
17	46067227	46124062	NM_003786	ABCC3	ATP-binding cassette, sub-family C (CFTR/MRP), member 3	137	-5	-0.04	142	cell/organism defense	8714	17q22
17	46397987	46553094	NM_003971	SPAG9	sperm associated antigen 9	30	127	4.23	97	unclassified	9043	17q21.33
17	52517620	52553608	NM_003488	AKAP1	A kinase (PRKA) anchor protein 1	351	710	2.02	359	cell signaling/cell communication	8165	17q21-q23
17	59326005	59327719	NM_001317	CSH1	chorionic somatomammotropin hormone 1 (placental lactogen)	319	131	0.41	188	cell signaling/cell communication	1442	17q24.2
17	70370221	70380692	NM_024417	FDXR	ferredoxin reductase	341	931	2.73	590	metabolism	2232	17q24-q25
17	70642938	70662369	NM_001002032	HN1	hematological and neurological expressed 1	34	268	7.88	234	unclassified	51155	17q25.2
17	71449183	71487039	NM_004035	ACOX1	acyl-Coenzyme A oxidase 1, palmitoyl	57	199	3.49	142	metabolism	51	17q24-17q25
17	71509014	71513251	NM_001258	CDK3	cyclin-dependent kinase 3	149	-133	-0.89	282	cell division	1018	17q22-qter
17	71818610	71861526	NM_002766	PRPSAP1	phosphoribosyl pyrophosphate synthetase-associated protein 1	150	11	0.07	139	metabolism	5635	17q24-q25
17	73676266	73680604	NM_004710	SYNGR2	synaptogyrin 2	286	-14	-0.05	300	unclassified	9144	17q25.3
17	77443114	77451655	NM_001002249	ANAPC11	APC11 anaphase promoting complex subunit 11 homolog (yeast)	266	54	0.2	212	cell division	51529	17q25.3
18	7557817	8396854	NM_002845	PTPRM	protein tyrosine phosphatase, receptor type, M	352	0	0	352	cell signaling/cell communication	5797	18p11.2
18	9698265	9852548	NM_006868	RAB31	RAB31, member RAS oncogene family	40	215	5.38	175	cell signaling/cell communication	11031	18p11.3
18	30652330	30725364	NM_032980	DTNA	dystrobrevin, alpha	1603	562	0.35	1041	cell signaling/cell communication	1837	18q12
18	45563873	45593900	NM_006111	ACAA2	acetyl-Coenzyme A acyltransferase 2 (mitochondrial 3-oxoacyl-Coenzyme A thiolase)	3163	1506	0.48	1657	metabolism	10449	18q21.1
18	46049997	46061844	NM_015845	MBD1	methyl-CpG binding domain protein 1	297	35	0.12	262	gene/protein expression	4152	18q21
18	53466583	53550037	NM_005603	ATP8B1	ATPase, Class I, type 8B, member 1	23	152	6.61	129	metabolism	5205	18q21-q22
18	53862778	54216369	NM_015277	NEDD4L	neural precursor cell expressed, developmentally down-regulated 4-like	114	271	2.38	157	gene/protein expression	23327	18q21
19	1349602	1352552	NM_138924	GAMT	guanidinoacetate N-methyltransferase	-37	157	-4.24	194	metabolism	2593	19p13.3
19	1988470	2002233	NM_017572	MKNK2	MAP kinase interacting serine/threonine kinase 2	108	417	3.86	309	cell signaling/cell communication	2872	19p13.3
19	3909452	3920826	NM_001348	DAPK3	death-associated protein kinase 3	-243	151	-0.62	394	cell division	1613	19p13.3
19	4255691	4274838	NM_024333	FSD1	fibronectin type III and SPRY domain containing 1	107	18	0.17	89	cell structure/motility	79187	19p13.3
19	4311367	4351471	NM_003025	SH3GL1	SH3-domain GRB2-like 1	69	187	2.71	118	cell signaling/cell communication	6455	19p13.3
19	5574164	5619489	NM_002967	SAFB	scaffold attachment factor B	205	101	0.49	104	cell division	6294	19p13.3-p13.2
19	5868282	5929113	NM_007320	RANBP3	RAN binding protein 3	80	1615	20.19	1535	gene/protein expression	8498	19p13.3
19	6628878	6671660	NM_000064	C3	complement component 3	13758	6884	0.5	6874	cell/organism defense	718	19p13.3-p13.2
19	10086690	10091599	NM_003755	EIF3S4	eukaryotic translation initiation factor 3, subunit 4 delta, 44kDa	129	524	4.06	395	gene/protein expression	8666	19p13.2
19	10322209	10352211	NM_003331	TYK2	tyrosine kinase 2	648	234	0.36	414	cell signaling/cell communication	7297	19p13.2
19	10457796	10474481	NM_012289	KEAP1	kelch-like ECH-associated protein 1	230	12	0.05	218	unclassified	9817	19p13.2
19	10544347	10558991	NM_005498	AP1M2	adaptor-related protein complex 1, mu 2 subunit	23	316	13.74	293	gene/protein expression	10053	19p13.2
19	11061132	11105490	NM_000527	LDLR	low density lipoprotein receptor (familial hypercholesterolemia)	126	268	2.13	142	metabolism	3949	19p13.3
19	11296093	11311321	NM_004283	RAB3D	RAB3D, member RAS oncogene family	51	211	4.14	160	cell signaling/cell communication	9545	19p13.2
19	11546477	11549496	NM_001611	ACP5	acid phosphatase 5, tartrate resistant	81	189	2.33	108	metabolism	54	19p13.3-p13.2
19	17374755	17377384	NM_004335	BST2	bone marrow stromal cell antigen 2	188	91	0.48	97	cell signaling/cell communication	684	19p13.2
19	19164008	19173678	NM_003721	RFXANK	regulatory factor X-associated ankyrin-containing protein	292	35	0.12	257	gene/protein expression	8625	19p12
19	19188762	19224042	NM_004386	CSPG3	chondroitin sulfate proteoglycan 3 (neurocan)	146	-154	-1.05	300	cell signaling/cell communication	1463	19p12
19	43770121	43800396	NM_007181	MAP4K1	mitogen-activated protein kinase kinase kinase kinase 1	79	551	6.97	472	cell signaling/cell communication	11184	19q13.1-q13.4
19	43984155	43995422	NM_006149	LGALS4	lectin, galactoside-binding, soluble, 4 (galectin 4)	4110	2053	0.5	2057	cell signaling/cell communication	3960	19q13.13
19	44308260	44363829	NM_001014831	PAK4	p21(CDKN1A)-activated kinase 4	118	47	0.4	71	metabolism	10298	19q13.13
19	45645541	45663516	NM_000713	BLVRB	biliverdin reductase B (flavin reductase (NADPH))	368	1730	4.7	1362	metabolism	645	19q13.1-q13.2
19	45914848	45938605	NM_025194	ITPKC	inositol 1,4,5-trisphosphate 3-kinase C	71	232	3.27	161	cell/organism defense	80271	19q13.1
19	48388694	48401630	NM_002780	PSG4	pregnancy specific beta-1-glycoprotein 4	577	167	0.29	410	unclassified	5672	19q13.2
19	53242917	53305826	NM_003706	PLA2G4C	phospholipase A2, group IVC (cytosolic, calcium-independent)	129	12	0.09	117	cell signaling/communication	8605	19q13.3
19	53520454	53525622	NM_001425	EMP3	epithelial membrane protein 3	232	115	0.5	117	cell division	2014	19q13.3
19	55579408	55613082	NM_002691	POLD1	polymerase (DNA directed), delta 1, catalytic subunit 125kDa	146	342	2.34	196	cell division	5424	19q13.3
19	59310649	59326954	NM_015629	PRPF31	PRP31 pre-mRNA processing factor 31 homolog (S. cerevisiae)	536	137	0.26	399	gene/protein expression	26121	19q13.42
19	60169579	60204318	NM_017852	NALP2	NACHT, leucine rich repeat and PYD containing 2	348	122	0.35	226	cell division	55655	19q13.42
20	2792593	2795380	NM_080414	VPS16	vacuolar protein sorting 16 (yeast)	65	152	2.34	87	cell/organism defense	64601	20p13-p12
20	3399676	3579765	NM_139321	ATRN	attractin	-195	113	-0.58	308	cell/organism defense	8455	20p13
20	5840168	5854003	NM_001819	CHGB	chromogranin B (secretogranin 1)	20	118	5.9	98	cell signaling/cell communication	1114	20pter-p12
20	6696745	6708910	NM_001200	BMP2	bone morphogenetic protein 2	572	218	0.38	354	cell signaling/cell communication	650	20p12
20	14252643	14266260	NM_013281	FLRT3	fibronectin leucine rich transmembrane protein 3	106	-45	-0.42	151	cell signaling/cell communication	23767	20p11
20	17155631	17413223	NM_002594	PCSK2	proprotein convertase subtilisin/kexin type 2	53	162	3.06	109	cell signaling/cell communication	5126	20p11.2
20	25381337	25514153	NM_025176	KIAA0980	KIAA0980 protein	52	196	3.77	144	unclassified	22981	20p11.22-p11.1
20	31708554	31725923	NM_031231	APBA2BP	amyloid beta (A4) precursor protein-binding, family A, member 2 binding protein	-104	259	-2.49	363	unclassified	63941	20q11.22
20	35964920	36007159	NM_080607	C20orf102	chromosome 20 open reading frame 102	239	-32	-0.13	271	unclassified	128434	20q11.23
20	36199765	36227114	NM_198951	TGM2	transglutaminase 2 (C polypeptide, protein-glutamine-gamma-glutamyltransferase)	357	134	0.38	223	metabolism	7052	20q12
20	39199575	39237771	NM_002660	PLCG1	phospholipase C, gamma 1	471	222	0.47	249	cell signaling/cell communication	5335	20q12-q13.1
20	41519932	41525655	NM_006275	SFRS6	splicing factor, arginine/serine-rich 6	318	81	0.25	237	gene/protein expression	6431	20q12-q13.1
20	42593850	42681092	NM_007066	PKIG	protein kinase (cAMP-dependent, catalytic) inhibitor gamma	-41	150	-3.66	191	cell signaling/cell communication	11142	20q12-q13.1
20	43541899	43543585	NM_080735	WFDC2	WAP four-disulfide core domain 2	127	331	2.61	204	cell signaling/cell communication	10406	20q12-q13.2
20	46674200	46877827	NM_020820	PREX1	phosphatidylinositol 3,4,5-trisphosphate-dependent RAC exchanger 1	221	53	0.24	168	cell signaling/cell communication	57580	20q13.13
20	48131068	48163117	NM_001032288	UBE2V1	ubiquitin-conjugating enzyme E2 variant 1	-47	177	-3.77	224	cell division	7335	20q13.2
20	48560298	48634495	NM_002827	PTPN1	protein tyrosine phosphatase, non-receptor type 1	25	241	9.64	216	cell signaling/cell communication	5770	20q13.1-q13.2
20	52257909	52269899	NM_002623	PFDN4	prefoldin subunit 4	65	139	2.14	74	cell/organism defense	5203	20q13
20	60145186	60151869	NM_002792	PSMA7	proteasome (prosome, macropain) subunit, alpha type, 7	600	1507	2.51	907	gene/protein expression	5688	20q13.33
20	60317516	60375763	NM_005560	LAMA5	laminin, alpha 5	221	53	0.24	168	cell structure/motility	3911	20q13.2-q13.3
20	60898283	60902390	NM_018270	C20orf20	chromosome 20 open reading frame 20	-17	253	-14.88	270	unclassified	55257	20q13.33
20	60906622	60915797	NM_007346	OGFR	opioid growth factor receptor	290	705	2.43	415	cell signaling/cell communication	11054	20q13.3
20	61741505	61755224	NM_015894	STMN3	stathmin-like 3	434	167	0.38	267	cell signaling/cell communication	50861	20q13.3
20	61798465	61800481	NM_003823	TNFRSF6B	tumor necrosis factor receptor superfamily, member 6b, decoy	264	-315	-1.19	579	cell signaling/cell communication	8771	20q13.3
20	62149523	62151423	NM_018419	SOX18	SRY (sex determining region Y)-box 18	7	80	11.43	73	gene/protein expression	54345	20q13.33
21	25933460	26009106	NM_021219	JAM2	junctional adhesion molecule 2	157	59	0.38	98	cell signaling/cell communication	58494	21q21.2
21	32922944	33022148	NM_003895	SYNJ1	synaptojanin 1	160	-43	-0.27	203	cell signaling/cell communication	8867	21q22.2
21	33560542	33591390	NM_000628	IL10RB	interleukin 10 receptor, beta	-266	202	-0.76	468	cell/organism defense	3588	21q22.11
21	33837220	33854843	NM_032195	SON	SON DNA binding protein	199	13	0.07	186	cell division	6651	21q22.11
21	34389368	34391524	NM_006933	SLC5A3	solute carrier family 5 (inositol transporters), member 3	-25	134	-5.36	159	cell/organism defense	6526	21q22.12
21	34810652	34909252	NM_004414	DSCR1	Down syndrome critical region gene 1	99	232	2.34	133	gene/protein expression	1827	21q22.12
21	35081968	35182857	NM_001001890	RUNX1	runt-related transcription factor 1 (acute myeloid leukemia 1; aml1 oncogene)	133	36	0.27	97	cell division	861	21q22.3
21	36364155	36367332	NM_001757	CBR1	carbonyl reductase 1	500	1488	2.98	988	metabolism	873	21q22.13
21	37714472	37809347	NM_001396	DYRK1A	dual-specificity tyrosine-(Y)-phosphorylation regulated kinase 1A	162	364	2.25	202	metabolism	1859	21q22.13
21	41758351	41801948	NM_005656	TMPRSS2	transmembrane protease, serine 2	128	50	0.39	78	gene/protein expression	7113	21q22.3
21	44544358	44571689	NM_001002021	PFKL	phosphofructokinase, liver	636	239	0.38	397	metabolism	5211	21q22.3
21	44573255	44583574	NM_004928	C21orf2	chromosome 21 open reading frame 2	138	66	0.48	72	unclassified	755	21q22.3
21	46433467	46473119	NM_002340	LSS	lanosterol synthase (2,3-oxidosqualene-lanosterol cyclase)	299	148	0.5	151	metabolism	4047	21q22.3
22	17280295	17304066	NM_016335	PRODH	proline dehydrogenase (oxidase) 1	109	252	2.31	143	metabolism	5625	22q11.21
22	18091066	18092297	NM_000407	GP1BB	glycoprotein Ib (platelet), beta polypeptide	-116	110	-0.95	226	cell/organism defense	2812	22q11.21
22	20326542	20328588	NM_022044	SDF2L1	stromal cell-derived factor 2-like 1	133	-20	-0.15	153	unclassified	23753	22q11.21
22	25347928	25356632	NM_001886	CRYBA4	crystallin, beta A4	147	424	2.88	277	cell/organism defense	1413	22q12.1
22	28053669	28114569	NM_001127	AP1B1	adaptor-related protein complex 1, beta 1 subunit	130	57	0.44	73	gene/protein expression	162	22q12.2
22	28280800	28307328	NM_003634	NIPSNAP1	nipsnap homolog 1 (C. elegans)	21	180	8.57	159	unclassified	8508	22q12.2
22	28609199	28753869	NM_021090	MTMR3	myotubularin related protein 3	23	161	7	138	cell signaling/cell communication	8897	22q12.2
22	29420793	29633811	NM_030758	OSBP2	oxysterol binding protein 2	72	169	2.35	97	metabolism	23762	22q12.2
22	29974348	30003624	NM_001031801	LIMK2	LIM domain kinase 2	300	10	0.03	290	metabolism	3985	22q12.2
22	34107087	34120194	NM_002133	HMOX1	heme oxygenase (decycling) 1	553	1718	3.11	1165	metabolism	3162	22q13.1
22	34866323	34886923	NM_014349	APOL3	apolipoprotein L, 3	142	-12	-0.08	154	metabolism	80833	22q13.1
22	36008370	36041328	NM_013385	PSCD4	pleckstrin homology, Sec7 and coiled-coil domains 4	180	82	0.46	98	gene/protein expression	27128	22q12.3-q13.1
22	36216346	36245156	NM_014550	CARD10	caspase recruitment domain family, member 10	399	85	0.21	314	cell division	29775	22q13.1
22	36334449	36359517	NM_001001560	GGA1	golgi associated, gamma adaptin ear containing, ARF binding protein 1	229	583	2.55	354	gene/protein expression	26088	22q13.31
22	36401559	36405755	NM_002305	LGALS1	lectin, galactoside-binding, soluble, 1 (galectin 1)	1061	177	0.17	884	cell division	3956	22q13.1
231	15312842	15421385	NM_001018109	PIR	pirin (iron-binding nuclear protein)	6	137	22.83	131	gene/protein expression	8544	Xp22.31
231	37893536	37965075	NM_006307	SRPX	sushi-repeat-containing protein, X-linked	-7	279	-39.86	286	unclassified	8406	Xp21.1
231	48201871	48213509	NM_033518	SLC38A5	solute carrier family 38, member 5	142	460	3.24	318	cell/organism defense	92745	xp11.23
231	48317780	48321748	NM_001017430	RBM3	RNA binding motif (RNP1, RRM) protein 3	20	170	8.5	150	gene/protein expression	5935	Xp11.2
231	48574450	48578904	NM_013271	PCSK1N	proprotein convertase subtilisin/kexin type 1 inhibitor	37	303	8.19	266	cell signaling/cell communication	27344	Xp11.23
231	49013261	49031021	NM_033215	PPP1R3F	protein phosphatase 1, regulatory (inhibitor) subunit 3F	236	115	0.49	121	cell structure/motility	89801	xp11.23
231	70669658	70712465	NM_181672	OGT	O-linked N-acetylglucosamine (GlcNAc) transferase (UDP-N-acetylglucosamine:polypeptide-N-acetylglucosaminyl transferase)	-6	144	-24	150	metabolism	8473	Xq13
231	71438225	71443515	NM_004143	CITED1	Cbp/p300-interacting transactivator, with Glu/Asp-rich carboxy-terminal domain, 1	64	328	5.13	264	gene/protein expression	4435	Xq13.1
231	78502537	78509703	NM_004867	ITM2A	integral membrane protein 2A	427	153	0.36	274	unclassified	9452	xq13.3-xq21.2
231	95826365	96746648	NM_006729	DIAPH2	diaphanous homolog 2 (Drosophila)	15	148	9.87	133	unclassified	1730	Xq22
231	102518765	102519655	NM_014380	NGFRAP1	nerve growth factor receptor (TNFRSF16) associated protein 1	8	120	15	112	cell signaling/cell communication	27018	Xq22.2
231	110423663	110541030	NM_000555	DCX	doublecortex; lissencephaly, X-linked (doublecortin)	357	1145	3.21	788	cell structure/motility	1641	xq22.3-q23
231	130245823	130250936	NM_205833	IGSF1	immunoglobulin superfamily, member 1	186	-189	-1.02	375	cell signaling/cell communication	3547	xq25
231	133994063	133995242	NM_003928	CXX1	CAAX box 1	1647	659	0.4	988	unclassified	8933	xq26
231	134012859	134013203	NR_002732	DKFZP564B147	DKFZP564B147 protein	128	-20	-0.16	148	unclassified	26071	xq26.3
231	152363372	152365139	NM_080701	TREX2	three prime repair exonuclease 2	86	295	3.43	209	cell division	11219	Xq28
231	152866202	152883371	NM_005334	HCFC1	host cell factor C1 (VP16-accessory protein)	211	92	0.44	119	gene/protein expression	3054	xq28
231	152891435	152901834	NM_003492	CXorf12	chromosome X open reading frame 12	159	370	2.33	211	unclassified	8269	xq28
231	153279912	153283874	NM_006013	RPL10	ribosomal protein L10	-3	108	-36	111	gene/protein expression	6134	Xq28
231	153412800	153428663	NM_000402	G6PD	glucose-6-phosphate dehydrogenase	66	164	2.48	98	metabolism	2539	Xq28
231	153943091	153952829	NM_001018025	MTCP1	mature T-cell proliferation 1	114	30	0.26	84	cell division	4515	xq28

## Sheet: Trovafloxacin
Chromosome	start	stop	RefSeq Acc	Genesymbol	Description	Gene Mfr ID	LOCUSID	Ratio
1	1179155	1199097	NM_194458	UBE2J2	ubiquitin-conjugating enzyme E2, J2 (UBC6 homolog, yeast)	240240_at	118424	3.4611
1	3537199	3556497	NM_017818	WDR8	WD repeat domain 8	219322_s_at	49856	4.4629
1	3718513	3763611	NM_014704	KIAA0562	KIAA0562	204075_s_at	9731	2.5663
1	3763705	3791853	NM_004402	DFFB	DNA fragmentation factor, 40kDa, beta polypeptide (caspase-activated DNase)	206752_s_at	1677	3.3372
1	6407435	6443576	NM_031475	ESPN	espin	223549_s_at	83715	0.375
1	6562698	6571926	NM_005341	HKR3	GLI-Kruppel family member HKR3	205025_at	3104	2.5342
1	7767350	7827824	NM_016831	PER3	period homolog 3 (Drosophila)	221045_s_at	8863	7.3667
1	9275571	9352178	NM_025106	SPSB1	splA/ryanodine receptor domain and SOCS box containing 1	219677_at	80176	0.2088
1	10619765	10621138	NM_001039183	SRG	survival-related gene	243386_at	654487	3.3674
1	10995266	11008136	NM_007375	TARDBP	TAR DNA binding protein	1558208_at	23435	0.2982
1	11027442	11029872	NM_139208	MASP2	mannan-binding lectin serine peptidase 2	229111_at	10747	3.7521
1	11631035	11637326	NM_012168	FBXO2	F-box protein 2	219305_x_at	26232	0.2687
1	12550526	12600407	NM_004753	DHRS3	dehydrogenase/reductase (SDR family) member 3	238032_at	9249	2.7406
1	15725939	15770814	NM_015291	DNAJC16	DnaJ (Hsp40) homolog, subfamily C, member 16	242947_at	23341	0.2813
1	15771739	15784192	NM_024758	AGMAT	agmatine ureohydrolase (agmatinase)	222930_s_at	79814	0.2307
1	15858951	15860804	NM_006511	RSC1A1	regulatory solute carrier protein, family 1, member 1	225780_at	6248	3.0394
1	15935396	15940471	NM_207348	SLC25A34	solute carrier family 25, member 34	1559977_a_at	284723	5.3362
1	16046946	16139537	NM_015001	SPEN	spen homolog, transcriptional regulator (Drosophila)	1556059_s_at	23013	3.5759
1	16140951	16175101	NM_003443	ZBTB17	zinc finger and BTB domain containing 17	203602_s_at	7709	2.5763
1	16449146	16551535	NM_018994	FBXO42	F-box protein 42	47773_at	54455	2.6017
1	20682519	20684859	NM_018584	CAMK2N1	calcium/calmodulin-dependent protein kinase II inhibitor 1	218309_at	55450	0.393
1	22650937	22727567	NM_014870	ZBTB40	zinc finger and BTB domain containing 40	203959_s_at	9923	5.5655
1	24000954	24024536	NM_000191	HMGCL	3-hydroxymethyl-3-methylglutaryl-Coenzyme A lyase (hydroxymethylglutaricaciduria)	202772_at	3155	0.326
1	24318848	24342198	NM_021258	IL22RA1	interleukin 22 receptor, alpha 1	220056_at	58985	0.2761
1	25421351	25431590	NM_207170	SYF2	SYF2 homolog, RNA splicing factor (S. cerevisiae)	1559979_at	25949	6.2709
1	25441327	25446572	NM_020317	C1orf63	chromosome 1 open reading frame 63	209007_s_at	57035	3.9699
1	26987073	26997474	NM_017837	PIGV	phosphatidylinositol glycan anchor biosynthesis, class V	219238_at	55650	0.374
1	28458593	28481589	NM_031459	SESN2	sestrin 2	223195_s_at	83667	2.5525
1	29346946	29380948	NM_005626	SFRS4	splicing factor, arginine/serine-rich 4	239511_s_at	6429	2.8441
1	31176940	31311151	NM_014676	PUM1	pumilio homolog 1 (Drosophila)	201164_s_at	9698	2.7779
1	32572027	32574410	NM_023009	MARCKSL1	MARCKS-like 1	200644_at	65108	0.1995
1	32603359	32632614	NM_018045	BSDC1	BSD domain containing 1	222200_s_at	55108	2.5209
1	32889411	32918841	NM_005610	RBBP4	retinoblastoma binding protein 4	225396_at	5928	2.5188
1	33100464	33108934	NM_153756	FNDC5	fibronectin type III domain containing 5	226096_at	252995	0.0893
1	35219721	35269925	NM_007167	ZMYM6	zinc finger, MYM-type 6	213698_at	9204	0.2759
1	35507155	35660132	NM_005095	ZMYM4	zinc finger, MYM-type 4	202049_s_at	9202	3.2823
1	36169359	36294650	NM_177422	EIF2C3	eukaryotic translation initiation factor 2C, 3	219426_at	192669	6.0005
1	37919829	37928779	NM_017850	C1orf109	chromosome 1 open reading frame 109	218712_at	54955	3.7373
1	40399648	40479178	NM_012421	RLF	rearranged L-myc fusion	204243_at	6018	3.1416
1	48460991	48486903	NM_001011547	SLC5A9	solute carrier family 5 (sodium/glucose cotransporter), member 9	232378_at	200010	0.3245
1	51208230	51212897	NM_078626	CDKN2C	cyclin-dependent kinase inhibitor 2C (p18, inhibits CDK4)	204159_at	1031	2.5577
1	52027470	52117010	NM_002525	NRD1	nardilysin (N-arginine dibasic convertase)	242235_x_at	4898	3.4556
1	52925102	52936626	NM_023077	C1orf163	chromosome 1 open reading frame 163	222883_at	65260	2.9567
1	54132449	54149347	NM_213593	DIO1	deiodinase, iodothyronine, type I	206457_s_at	1733	0.0301
1	56957066	57057632	NM_001004303	C1orf168	chromosome 1 open reading frame 168	238625_at	199920	0.245
1	57093065	57156482	NM_000562	C8A	complement component 8, alpha polypeptide	206305_s_at	731	0.1961
1	57167471	57204276	NM_000066	C8B	complement component 8, beta polypeptide	206979_at	732	0.2828
1	58898178	58938335	XM_055481	MYSM1	myb-like, SWIRM and MPN domains 1	225760_at	114803	3.1022
1	60131568	60165011	NM_000775	CYP2J2	cytochrome P450, family 2, subfamily J, polypeptide 2	205073_at	1573	0.2914
1	61919307	61963683	NM_032027	TM2D1	TM2 domain containing 1	236524_at	83941	3.5644
1	62692985	62926557	NM_033407	DOCK7	dedicator of cytokinesis 7	242611_at	85440	2.5293
1	62835775	62843768	NM_014495	ANGPTL3	angiopoietin-like 3	219803_at	27329	0.3375
1	65658906	65875410	NM_002303	LEPR	leptin receptor	211354_s_at	3953	0.0861
1	67163230	67226301	NM_020948	MIER1	mesoderm induction early response 1 homolog (Xenopus laevis)	1555105_a_at	57708	3.908
1	67939810	68071696	NM_018841	GNG12	guanine nucleotide binding protein (G protein), gamma 12	212294_at	55970	0.329
1	68284233	68289048	NM_004675	DIRAS3	DIRAS family, GTP-binding RAS-like 3	215506_s_at	9077	0.3211
1	68363627	68470841	NM_024911	GPR177	G protein-coupled receptor 177	228950_s_at	79971	0.2647
1	70500129	70592993	NM_030816	ANKRD13C	ankyrin repeat domain 13C	1554471_a_at	81573	2.7607
1	70649543	70677841	NM_153742	CTH	cystathionase (cystathionine gamma-lyase)	206085_s_at	1491	0.2752
1	77329972	77457699	NM_005482	PIGK	phosphatidylinositol glycan anchor biosynthesis, class K	209707_at	10026	0.2987
1	77802776	77920931	NM_015534	ZZZ3	zinc finger, ZZ-type containing 3	212893_at	26009	2.5309
1	77949925	77998125	NM_201626	USP33	ubiquitin specific peptidase 33	212513_s_at	23032	2.834
1	85819048	85821978	NM_001554	CYR61	cysteine-rich, angiogenic inducer, 61	210764_s_at	3491	0.3374
1	89244956	89261132	NM_018284	GBP3	guanylate binding protein 3	223434_at	2635	0.158
1	89290593	89303479	NM_002053	GBP1	guanylate binding protein 1, interferon-inducible, 67kDa	231578_at	2633	0.332
1	89345898	89364387	NM_004120	GBP2	guanylate binding protein 2, interferon-inducible	242907_at	2634	2.9506
1	91920575	92124243	NM_003243	TGFBR3	transforming growth factor, beta receptor III (betaglycan, 300kDa)	204731_at	7049	0.3136
1	93070182	93080069	NM_000969	RPL5	ribosomal protein L5	213689_x_at	6125	0.2929
1	93071041	93199601	NM_001006605	FAM69A	family with sequence similarity 69, member A	216044_x_at	388650	0.2954
1	93317431	93375711	NM_007358	MTF2	metal response element binding transcription factor 2	203347_s_at	22823	3.2258
1	95058765	95133197	NM_152369	SLC44A3	solute carrier family 44, member 3	228221_at	126969	0.3908
1	97315890	98159167	NM_000110	DPYD	dihydropyrimidine dehydrogenase	204646_at	1806	0.3998
1	99884182	99932847	NM_017734	PALMD	palmdelphin	218736_s_at	54873	0.2804
1	100276377	100321521	NM_033055	HIAT1	hippocampus abundant transcript 1	242374_at	64645	2.5239
1	100371307	100388641	NM_019083	CCDC76	coiled-coil domain containing 76	232489_at	54482	3.8903
1	100386999	100416359	NM_144620	LRRC39	leucine rich repeat containing 39	227532_at	127495	2.7699
1	101475043	101479662	NM_001400	EDG1	endothelial differentiation, sphingolipid G-protein-coupled receptor, 1	204642_at	1901	0.2251
1	103895086	103899384	NM_017619	RNPC3	RNA-binding region (RNP1, RRM) containing 3	229903_x_at	55599	2.9544
1	107400932	107403437	NM_018137	PRMT6	protein arginine methyltransferase 6	223275_at	55170	0.3151
1	109969572	109976200	NM_203404	AMPD2	adenosine monophosphate deaminase 2 (isoform L)	212360_at	271	0.2278
1	110328831	110366534	NM_006621	AHCYL1	S-adenosylhomocysteine hydrolase-like 1	207464_at	10768	3.8681
1	111484356	111529247	NM_006090	CEPT1	choline/ethanolamine phosphotransferase 1	1561884_at	10390	2.7554
1	111793266	111806063	NM_001688	ATP5F1	ATP synthase, H+ transporting, mitochondrial F0 complex, subunit B1	242398_x_at	515	5.3019
1	111963928	112057624	NM_002884	RAP1A	RAP1A, member of RAS oncogene family	243527_at	5906	2.6826
1	113045276	113051243	NM_175744	RHOC	ras homolog gene family, member C	200885_at	389	0.2813
1	114105977	114156593	NM_018364	RSBN1	round spermatid basic protein 1	222790_s_at	54665	2.5468
1	114736922	114855304	NM_033020	TRIM33	tripartite motif-containing 33	212436_at	51592	2.6087
1	115051108	115061038	NM_002524	NRAS	neuroblastoma RAS viral (v-ras) oncogene homolog	202647_s_at	4893	0.393
1	116918554	117011837	NM_001542	IGSF3	immunoglobulin superfamily, member 3	202421_at	3321	0.3655
1	118213560	118273729	NM_017686	GDAP2	ganglioside induced differentiation associated protein 2	1554154_at	54834	3.1032
1	120056033	120088361	NM_006623	PHGDH	phosphoglycerate dehydrogenase	201397_at	26227	0.2688
1	120092525	120113041	NM_005518	HMGCS2	3-hydroxy-3-methylglutaryl-Coenzyme A synthase 2 (mitochondrial)	204607_at	3158	0.0579
1	143663118	143787380	NM_022359	PDE4DIP	phosphodiesterase 4D interacting protein (myomegalin)	244859_at	9659	3.7186
1	144124635	144128902	NM_213653	HFE2	hemochromatosis type 2 (juvenile)	228621_at	148738	0.1934
1	144227740	144235088	NM_003846	PEX11B	peroxisomal biogenesis factor 11B	202658_at	8799	0.3957
1	144303962	144322241	NM_006468	POLR3C	polymerase (RNA) III (DNA directed) polypeptide C (62kD)	210573_s_at	10623	4.6051
1	145124462	145163546	NM_001461	FMO5	flavin containing monooxygenase 5	205776_at	2330	0.385
1	148122634	148124856	NM_003528	HIST2H2BE	histone 2, H2be	202708_s_at	8349	0.2606
1	148457479	148475082	NM_030920	ANP32E	acidic (leucine-rich) nuclear phosphoprotein 32 family, member E	208103_s_at	81611	3.3051
1	148521853	148526125	NM_144697	C1orf51	chromosome 1 open reading frame 51	227285_at	148523	3.9081
1	148560642	148592295	NM_004698	PRPF3	PRP3 pre-mRNA processing factor 3 homolog (S. cerevisiae)	202251_at	9129	5.7607
1	149035311	149047436	NM_000396	CTSK	cathepsin K (pycnodysostosis)	202450_s_at	1513	3.5702
1	149048810	149115810	NM_178427	ARNT	aryl hydrocarbon receptor nuclear translocator	218221_at	405	4.1787
1	149247597	149274813	NM_021222	PRUNE	prune homolog (Drosophila)	210988_s_at	58497	2.976
1	149286883	149290520	NM_017860	C1orf56	chromosome 1 open reading frame 56	223459_s_at	54964	0.2937
1	151873149	151884603	NM_015607	C1orf77	chromosome 1 open reading frame 77	209927_s_at	26097	4.4676
1	152460067	152509953	NM_014847	UBAP2L	ubiquitin associated protein 2-like	214695_at	9898	3.46
1	152644293	152706812	NM_181359	IL6R	interleukin 6 receptor	205945_at	3570	3.5899
1	153545374	153557080	NM_002004	FDPS	farnesyl diphosphate synthase (farnesyl pyrophosphate synthetase, dimethylallyltranstransferase, geranyltranstransferase)	201275_at	2224	0.3375
1	153573368	153798777	NM_018489	ASH1L	ash1 (absent, small, or homeotic)-like (Drosophila)	222667_s_at	55870	3.8283
1	153846631	153851382	NM_018116	MSTO1	misato homolog 1 (Drosophila)	222584_at	55154	2.9273
1	153925498	153974941	NM_033657	DAP3	death associated protein 3	244803_at	7818	2.6254
1	154001199	154093596	NM_032292	GON4L	gon-4-like (C.elegans)	218873_at	54856	2.8216
1	154149460	154170812	NM_014949	KIAA0907	KIAA0907	202220_at	22889	4.1776
1	154479833	154484416	NM_198406	PAQR6	progestin and adipoQ receptor family member VI	219236_at	79957	4.0974
1	154529108	154532073	NM_144580	C1orf85	chromosome 1 open reading frame 85	1558692_at	112770	2.7097
1	158017383	158018957	NM_017823	DUSP23	dual specificity phosphatase 23	223402_at	54935	0.2195
1	158154527	158161908	NM_003564	TAGLN2	transgelin 2	210978_s_at	8407	0.3882
1	159466081	159474579	NM_005122	NR1I3	nuclear receptor subfamily 1, group I, member 3	1570188_at	9970	2.5328
1	163867074	163891481	NM_004528	MGST3	microsomal glutathione S-transferase 3	201403_s_at	4259	0.2973
1	165092371	165112103	NM_053053	TADA1L	transcriptional adaptor 1 (HFI1 homolog, yeast)-like	225455_at	117143	2.6787
1	165456767	165651966	NM_002697	POU2F1	POU domain, class 2, transcription factor 1	206789_s_at	5451	4.0289
1	165776874	165789680	NM_003851	CREG1	cellular repressor of E1A-stimulated genes 1	201200_at	8804	0.3249
1	168088965	168124657	NM_181093	SCYL3	SCY1-like 3 (S. cerevisiae)	205607_s_at	57147	5.0637
1	169326660	169353583	NM_006894	FMO3	flavin containing monooxygenase 3	206496_at	2328	0.1564
1	170768980	170847594	NM_014283	C1orf9	chromosome 1 open reading frame 9	203429_s_at	51430	2.7397
1	171713109	171724569	NM_004905	PRDX6	peroxiredoxin 6	242751_at	9588	3.105
1	171950703	172022463	NM_014458	KLHL20	kelch-like 20 (Drosophila)	204176_at	27252	4.297
1	172099662	172103748	NR_002578	GAS5	growth arrest-specific 5	224841_x_at	60674	3.7512
1	174180590	174442993	NM_022457	RFWD2	ring finger and WD repeat domain 2	232963_at	64326	2.8832
1	176164904	176205673	NM_033127	LZTR2	leucine zipper transcription regulator 2	241607_at	89866	0.3635
1	178190747	178349138	NM_014810	CEP350	centrosomal protein 350kDa	204373_s_at	9857	4.0283
1	181259176	181381350	NM_002293	LAMC1	laminin, gamma 1 (formerly LAMB2)	200770_s_at	3915	0.2605
1	184532041	184550311	NM_005807	PRG4	proteoglycan 4	206007_at	10216	0.1015
1	194461536	194844122	NM_198503	KCNT2	potassium channel, subfamily T, member 2	244455_at	343450	0.1411
1	195179557	195194979	NM_005666	CFHR2	complement factor H-related 2	206910_x_at	3080	0.2294
1	195213327	195245429	NM_030787	CFHR5	complement factor H-related 5	208088_s_at	81494	0.3225
1	195274944	195302989	NM_001994	F13B	coagulation factor XIII, B polypeptide	207810_at	2165	0.2318
1	199719283	199742873	NM_004078	CSRP1	cysteine and glycine-rich protein 1	200621_at	1465	0.3354
1	202308869	202363494	NM_005686	SOX13	SRY (sex determining region Y)-box 13	38918_at	9580	4.4342
1	203378256	203447313	NM_199462	RIPK5	receptor interacting protein kinase 5	214663_at	25778	2.9638
1	205293243	205317785	NM_006212	PFKFB2	6-phosphofructo-2-kinase/fructose-2,6-biphosphatase 2	209992_at	5208	2.6174
1	209499949	209556200	NM_018254	RCOR3	REST corepressor 3	218344_s_at	55758	3.003
1	215670457	215871032	NM_018040	GPATC2	G patch domain containing 2	1556126_s_at	55105	2.5062
1	218988299	219024222	NM_017898	MOSC2	MOCO sulphurase C-terminal domain containing 2	227417_at	54996	0.3831
1	221168406	221245958	NM_032890	DISP1	dispatched homolog 1 (Drosophila)	228184_at	84976	3.3369
1	222034414	222100242	NM_005426	TP53BP2	tumor protein p53 binding protein, 2	244536_at	7159	2.5401
1	223741157	223907468	NM_018212	ENAH	enabled homolog (Drosophila)	1553672_at	55740	0.3646
1	224079599	224099884	NM_000120	EPHX1	epoxide hydrolase 1, microsomal (xenobiotic)	202017_at	2052	0.3589
1	224099863	224136671	NM_014698	TMEM63A	transmembrane protein 63A	202700_s_at	9725	0.3412
1	226420139	226436581	NM_001010867	C1orf69	chromosome 1 open reading frame 69	1558896_at	200205	4.1783
1	227643667	227710711	NM_018230	NUP133	nucleoporin 133kDa	202184_s_at	55746	2.8222
1	230600337	230717059	NM_020808	SIPA1L2	signal-induced proliferation-associated 1 like 2	233587_s_at	57568	3.9139
1	233679867	233734404	NM_152490	B3GALNT2	beta-1,3-N-acetylgalactosaminyltransferase 2	1562391_at	148789	4.3106
1	233989098	234113563	NM_001005736	LYST	lysosomal trafficking regulator	203518_at	1130	3.711
1	234206734	234303706	NM_002508	NID1	nidogen 1	202007_at	4811	0.2169
1	234753700	234779619	NM_201544	LGALS8	lectin, galactoside-binding, soluble, 8 (galectin 8)	210732_s_at	3964	0.1942
1	242882997	242938958	NM_016076	C1orf121	chromosome 1 open reading frame 121	221648_s_at	51029	0.1476
1	243200315	243317761	NM_032328	EFCAB2	EF-hand calcium binding domain 2	233375_at	84288	0.3224
1	244954001	244998062	NM_016002	SCCPDH	saccharopine dehydrogenase (putative)	201826_s_at	51097	0.3424
1	245069023	245148302	NM_015446	AHCTF1	AT hook containing transcription factor 1	214766_s_at	25909	3.1932
2	8786511	8895181	NM_020738	KIDINS220	kinase D-interacting substance of 220 kDa	1557246_at	57498	2.7286
2	11212991	11236451	NM_152391	PQLC3	PQ loop repeat containing 3	225579_at	130814	0.1202
2	23460537	23784987	XM_001134449	KBTBD9	kelch repeat and BTB (POZ) domain containing 9	220348_at	114818	0.3803
2	23825038	24003488	XM_039676	KIAA1240	KIAA1240 protein	213387_at	54454	3.8222
2	24153810	24161159	NM_147184	TP53I3	tumor protein p53 inducible protein 3	210609_s_at	9540	0.3279
2	24296697	24436881	NM_147152	ITSN2	intersectin 2	242413_at	50618	3.9069
2	26862425	26870958	NM_001809	CENPA	centromere protein A	204962_s_at	1058	4.5874
2	27402225	27433372	NM_001521	GTF3C2	general transcription factor IIIC, polypeptide 2, beta 110kDa	212429_s_at	2976	2.7197
2	27518767	27520668	NM_173853	KRTCAP3	keratinocyte associated protein 3	235148_at	200634	0.2801
2	28828130	28879310	NM_002709	PPP1CB	protein phosphatase 1, catalytic subunit, beta isoform	201408_at	5500	0.3437
2	30223332	30236903	NM_016061	YPEL5	yippee-like 5 (Drosophila)	217783_s_at	51646	0.3487
2	31603160	31659544	NM_000348	SRD5A2	steroid-5-alpha-reductase, alpha polypeptide 2 (3-oxo-5 alpha-steroid delta 4-dehydrogenase alpha 2)	206938_at	6716	0.1248
2	32356535	32385145	NM_032312	YIPF4	Yip1 domain family, member 4	242818_x_at	84272	3.4196
2	32435234	32697470	NM_016252	BIRC6	baculoviral IAP repeat-containing 6 (apollon)	233093_s_at	57448	2.5635
2	33213181	33478080	NM_000627	LTBP1	latent transforming growth factor beta binding protein 1	202729_s_at	4052	0.2497
2	37165165	37177206	NM_174931	CCDC75	coiled-coil domain containing 75	228495_at	253635	3.0699
2	38148250	38156796	NM_000104	CYP1B1	cytochrome P450, family 1, subfamily B, polypeptide 1	202435_s_at	1545	0.2268
2	38644678	38683528	NM_138394	HNRPLL	heterogeneous nuclear ribonucleoprotein L-like	241692_at	92906	2.9217
2	38824245	38832005	NM_001031684	SFRS7	splicing factor, arginine/serine-rich 7, 35kDa	201129_at	6432	0.3588
2	39329926	39517723	NM_003618	MAP4K3	mitogen-activated protein kinase kinase kinase kinase 3	218311_at	8491	2.5643
2	42129257	42139144	NM_138370	LOC91461	hypothetical protein BC007901	225380_at	91461	3.46
2	46378067	46467340	NM_001430	EPAS1	endothelial PAS domain protein 1	230711_at	2034	2.6912
2	46623379	46662924	NM_012249	RHOQ	ras homolog gene family, member Q	239258_at	23433	2.5483
2	47483767	47563864	NM_000251	MSH2	mutS homolog 2, colon cancer, nonpolyposis type 1 (E. coli)	209421_at	4436	2.9009
2	47899229	47986318	NM_012167	FBXO11	F-box protein 11	222119_s_at	80204	2.5367
2	54195914	54385785	NM_138448	ACYP2	acylphosphatase 2, muscle type	206833_s_at	98	0.3561
2	54601684	54749366	NM_003128	SPTBN1	spectrin, beta, non-erythrocytic 1	200671_s_at	6711	0.374
2	54639035	54741098	NM_178313	SPTBN1	spectrin, beta, non-erythrocytic 1	200671_s_at	6711	0.374
2	55256289	55312953	NM_152385	FLJ31438	hypothetical protein FLJ31438	228316_at	130162	3.6551
2	60836887	60879602	NM_022894	PAPOLG	poly(A) polymerase gamma	222273_at	64895	2.7452
2	61268741	61486444	NM_014709	USP34	ubiquitin specific peptidase 34	215013_s_at	9736	7.2746
2	61986307	62216709	NM_152516	COMMD1	copper metabolism (Murr1) domain containing 1	226024_at	150684	0.3852
2	63922518	63972200	NM_006759	UGP2	UDP-glucose pyrophosphorylase 2	205480_s_at	7360	0.3042
2	64173499	64192987	NM_020651	PELI1	pellino homolog 1 (Drosophila)	218319_at	57162	2.7506
2	69862155	69907095	NM_001153	ANXA4	annexin A4	201302_at	307	0.2239
2	69974594	69985853	NM_006857	RY1	putative nucleic acid binding protein RY-1	242607_at	11017	4.405
2	70043393	70077477	XM_934552	LOC400960	hypothetical gene supported by BC040598	227969_at	400960	3.4673
2	71210952	71230738	NM_005791	MPHOSPH10	M-phase phosphoprotein 10 (U3 small nucleolar ribonucleoprotein)	212885_at	10199	2.7556
2	73466394	73690554	NM_015120	ALMS1	Alstrom syndrome 1	214220_s_at	7840	2.7949
2	73721467	73723035	NM_003960	NAT8	N-acetyltransferase 8 (camello like)	210289_at	9027	0.0849
2	74235495	74259491	NM_018221	MOBK1B	MOB1, Mps One Binder kinase activator-like 1B (yeast)	201298_s_at	55233	0.3848
2	75572952	75650356	NM_032181	FLJ13391	hypothetical protein FLJ13391	227828_s_at	84141	0.3481
2	75727417	75742842	NM_014763	MRPL19	mitochondrial ribosomal protein L19	232071_at	9801	2.9387
2	84986274	84987310	NM_021103	TMSB10	thymosin, beta 10	217733_s_at	9168	0.3667
2	85422733	85435166	NM_017750	RETSAT	retinol saturase (all-trans-retinol 13,14-reductase)	1566472_s_at	54884	0.3511
2	85619799	85625914	NM_005911	MAT2A	methionine adenosyltransferase II, alpha	200768_s_at	4144	2.8025
2	85629714	85642090	NM_000821	GGCX	gamma-glutamyl carboxylase	205351_at	2677	0.3944
2	85665042	85674022	NM_006634	VAMP5	vesicle-associated membrane protein 5 (myobrevin)	204929_s_at	10791	0.2987
2	85687288	85692663	NM_001013649	LOC388969	hypothetical LOC388969	238768_at	388969	2.6626
2	86521954	86573350	NM_018433	JMJD1A	jumonji domain containing 1A	212689_s_at	55818	5.4654
2	88637376	88708074	NM_004836	EIF2AK3	eukaryotic translation initiation factor 2-alpha kinase 3	218696_at	9451	3.5393
2	96303801	96334988	NM_014014	ASCC3L1	activating signal cointegrator 1 complex subunit 3-like 1	232931_at	23020	4.9207
2	96735393	96769528	NM_030805	LMAN2L	lectin, mannose-binding 2-like	221274_s_at	81562	2.6141
2	96877504	96887475	NM_016466	ANKRD39	ankyrin repeat domain 39	223532_at	51239	0.3092
2	98602001	98714021	NM_012214	MGAT4A	mannosyl (alpha-1,3-)-glycoprotein beta-1,4-N-acetylglucosaminyltransferase, isozyme A	226039_at	11320	2.7508
2	99301919	99319292	NM_005783	TXNDC9	thioredoxin domain containing 9	1554047_at	10190	3.6085
2	99383370	99472912	NM_016316	REV1L	REV1-like (yeast)	218428_s_at	51455	2.9211
2	100803045	100979719	NM_002518	NPAS2	neuronal PAS domain protein 2	205459_s_at	4862	0.3345
2	101680920	101877584	NM_145687	MAP4K4	mitogen-activated protein kinase kinase kinase kinase 4	222548_s_at	9448	2.548
2	101981891	102011317	NM_173343	IL1R2	interleukin 1 receptor, type II	205403_at	7850	0.1679
2	102345529	102381650	NM_003855	IL18R1	interleukin 18 receptor 1	206618_at	8809	0.2112
2	105320445	105328416	NM_024093	MGC5509	hypothetical protein MGC5509	219662_at	79074	3.1332
2	105343717	105421392	NM_201557	FHL2	four and a half LIM domains 2	202949_s_at	2274	0.203
2	113648031	113677148	NM_012455	PSD4	pleckstrin and Sec7 domain containing 4	203317_at	23550	0.3345
2	119905950	119911486	NM_183240	TMEM37	transmembrane protein 37	1554483_at	140738	0.2404
2	120487139	120653165	NM_020909	EPB41L5	erythrocyte membrane protein band 4.1 like 5	225855_at	57669	4.5444
2	128238512	128285215	NM_001006622	WDR33	WD repeat domain 33	229141_at	55339	2.9367
2	128335674	128358904	NM_031445	MGC4268	hypothetical protein MGC4268	223297_at	83607	2.8798
2	130830088	130848614	NM_014369	PTPN18	protein tyrosine phosphatase, non-receptor type 18 (brain-derived)	1569552_at	26469	4.3846
2	131521919	131567462	NM_001009993	LOC130074	hypothetical protein LOC130074	212017_at	130074	2.5299
2	135312660	135376074	NM_138326	ACMSD	aminocarboxymuconate semialdehyde decarboxylase	230602_at	130013	0.3776
2	135526323	135644029	NM_012233	RAB3GAP1	RAB3 GTPase activating protein subunit 1 (catalytic)	213530_at	22930	3.9933
2	143351665	143516355	NM_003937	KYNU	kynureninase (L-kynurenine hydrolase)	210663_s_at	8942	0.2218
2	148319040	148404863	NM_001616	ACVR2A	activin A receptor, type IIA	205327_s_at	92	2.6185
2	149119038	149261606	NM_015630	EPC2	enhancer of polycomb homolog 2 (Drosophila)	225838_at	26122	4.0322
2	152365726	152393255	NM_177985	ARL5A	ADP-ribosylation factor-like 5A	226617_at	26225	0.3119
2	158559937	158700724	NM_173355	UPP2	uridine phosphorylase 2	233155_at	151531	0.3674
2	160333610	160362999	NM_014880	CD302	CD302 molecule	203799_at	9936	0.2962
2	161701712	161769736	NM_133484	TANK	TRAF family member-associated NFKB activator	209451_at	10010	2.5351
2	164172364	164300759	NM_018086	FIGN	fidgetin	242828_at	55137	2.8382
2	165249502	165406174	NM_014900	COBLL1	COBL-like 1	211032_at	22837	2.5453
2	169487695	169596079	NM_003742	ABCB11	ATP-binding cassette, sub-family B (MDR/TAP), member 11	211224_s_at	8647	0.3189
2	171979174	172046914	NM_025000	C2orf37	chromosome 2 open reading frame 37	220172_at	80067	4.0505
2	174481505	174538309	NM_003111	SP3	Sp3 transcription factor	1557804_at	6670	5.8386
2	177785774	177792273	NM_194247	HNRPA3	heterogeneous nuclear ribonucleoprotein A3	211929_at	220988	3.1112
2	180517848	180580090	NM_020943	KIAA1604	KIAA1604 protein	226588_at	57703	3.4743
2	183497850	183611474	NM_205842	NCKAP1	NCK-associated protein 1	207738_s_at	10787	3.4354
2	189604886	189752850	NM_000393	COL5A2	collagen, type V, alpha 2	221730_at	1290	0.263
2	190343295	190355677	NM_016467	ORMDL1	ORM1-like 1 (S. cerevisiae)	228801_at	94101	3.0071
2	190753926	190773185	NM_032321	MGC13057	hypothetical protein MGC13057	228195_at	84281	0.3035
2	197405973	197499699	NM_024989	PGAP1	GPI deacylase	220576_at	80055	2.8515
2	201425978	201437667	NM_004071	CLK1	CDC-like kinase 1	214683_s_at	1195	5.8745
2	201552032	201644637	NM_173822	MGC39518	hypothetical protein MGC39518	1554178_a_at	285172	3.2784
2	201689136	201737260	NM_003879	CFLAR	CASP8 and FADD-like apoptosis regulator	239629_at	8837	3.6783
2	203453575	203484639	NM_018256	WDR12	WD repeat domain 12	218512_at	55759	2.8921
2	207653774	207738859	NM_003709	KLF7	Kruppel-like factor 7 (ubiquitous)	204334_at	8609	0.3359
2	208102931	208171818	NM_134442	CREB1	cAMP responsive element binding protein 1	204312_x_at	1385	0.3891
2	210575626	210594536	NM_199229	RPE	ribulose-5-phosphate-3-epimerase	221770_at	6120	0.2982
2	210593680	210744296	NM_152519	FLJ23861	hypothetical protein FLJ23861	239682_at	151050	4.4881
2	210760959	210798392	NM_001608	ACADL	acyl-Coenzyme A dehydrogenase, long chain	206068_s_at	33	0.2171
2	211004220	211049676	NM_006055	LANCL1	LanC lantibiotic synthetase component C-like 1 (bacterial)	202020_s_at	10314	0.335
2	215987629	216009036	NM_054034	FN1	fibronectin 1	214702_at	2335	0.215
2	216611377	216654777	NM_018441	PECR	peroxisomal trans-2-enoyl-CoA reductase	1564933_at	55825	3.8072
2	218843457	218919760	NM_015488	PNKD	paroxysmal nonkinesiogenic dyskinesia	233177_s_at	25953	0.3941
2	218896235	218919758	NM_022572	PNKD	paroxysmal nonkinesiogenic dyskinesia	233177_s_at	25953	0.3941
2	218996722	219022489	NM_007127	VIL1	villin 1	1554945_x_at	7429	0.2839
2	219023218	219141293	NM_020935	USP37	ubiquitin specific peptidase 37	232033_at	57695	3.19
2	219245053	219275682	NM_015690	STK36	serine/threonine kinase 36 (fused homolog, Drosophila)	226166_x_at	27148	3.5411
2	219354949	219388259	NM_000784	CYP27A1	cytochrome P450, family 27, subfamily A, polypeptide 1	203979_at	1593	0.345
2	219782738	219791916	NM_005689	ABCB6	ATP-binding cassette, sub-family B (MDR/TAP), member 6	203192_at	10058	0.3443
2	219852284	219859866	NM_006736	DNAJB2	DnaJ (Hsp40) homolog, subfamily B, member 2	202500_at	3300	3.141
2	228258170	228290989	NM_025243	SLC19A3	solute carrier family 19, member 3	239345_at	80704	0.192
2	233270285	233431562	NM_015575	TNRC15	trinucleotide repeat containing 15	1560133_at	26058	3.1751
2	233443238	233449351	NM_206895	UNQ830	ASCL830	230244_at	389084	0.3028
2	233825039	233869054	NM_198890	ATG16L1	ATG16 autophagy related 16-like 1 (S. cerevisiae)	220521_s_at	55054	5.9016
2	234266294	234346684	NM_001072	UGT1A6	UDP glucuronosyltransferase 1 family, polypeptide A6	232654_s_at	54578	0.2974
2	234624085	234650515	NM_006944	SPP2	secreted phosphoprotein 2, 24kDa	214478_at	6694	0.135
2	238265668	238338645	NM_004735	LRRFIP1	leucine rich repeat (in FLII) interacting protein 1	215375_x_at	9208	2.7183
2	238835203	238861831	NM_003894	PER2	period homolog 2 (Drosophila)	205251_at	8864	5.2173
2	239000365	239025630	NM_001040445	ASB1	ankyrin repeat and SOCS box-containing 1	212819_at	51665	2.9372
3	9462123	9494838	XM_931417	SETD5	SET domain containing 5	1569106_s_at	55209	4.5701
3	11009453	11055934	NM_003042	SLC6A1	solute carrier family 6 (neurotransmitter transporter, GABA), member 1	205152_at	6529	0.1271
3	12573594	12600212	NM_014160	MKRN2	makorin, ring finger protein, 2	218071_s_at	23609	2.7871
3	15271248	15349108	NM_004844	SH3BP5	SH3-domain binding protein 5 (BTK-associated)	201811_x_at	9467	0.3336
3	15618259	15662329	NM_000060	BTD	biotinidase	204167_at	686	0.3317
3	17174903	17757403	NM_014744	TBC1D5	TBC1 domain family, member 5	231281_at	9779	2.9266
3	23961810	23996241	NM_005126	NR1D2	nuclear receptor subfamily 1, group D, member 2	225768_at	9975	3.4924
3	24134709	24511317	NM_000461	THRB	thyroid hormone receptor, beta (erythroblastic leukemia viral (v-erb-a) oncogene homolog 2, avian)	229657_at	7068	2.6444
3	31549495	31652560	NM_178862	STT3B	STT3, subunit of the oligosaccharyltransferase complex, homolog B (S. cerevisiae)	238303_at	201595	4.5001
3	33130483	33164269	NM_006371	CRTAP	cartilage associated protein	201380_at	10491	0.3538
3	37070181	37165533	NM_006309	LRRFIP2	leucine rich repeat (in FLII) interacting protein 2	232705_at	9209	3.994
3	40541508	40556047	NM_198484	ZNF621	zinc finger protein 621	1558620_at	285268	3.0183
3	42617151	42665237	NM_005385	NKTR	natural killer-tumor recognition sequence	215338_s_at	4820	2.8824
3	42724883	42794658	NM_144719	CCDC13	coiled-coil domain containing 13	1554023_s_at	152206	4.4521
3	44512201	44516816	XM_209579	LOC285346	hypothetical protein LOC285346	1555845_at	285346	2.5972
3	46514489	46517443	NM_031440	RTP3	receptor transporter protein 3	1552569_a_at	83597	0.2616
3	47032910	47140744	NM_014159	SETD2	SET domain containing 2	215038_s_at	29072	4.0775
3	47299444	47363310	NM_025010	KLHL18	kelch-like 18 (Drosophila)	212882_at	23276	3.1918
3	47578732	47595193	NM_006574	CSPG5	chondroitin sulfate proteoglycan 5 (neuroglycan C)	39966_at	10675	3.7244
3	47841480	47866686	NM_138614	DHX30	DEAH (Asp-Glu-Ala-His) box polypeptide 30	212674_s_at	22907	3.0623
3	47867189	47926807	NM_030884	MAP4	microtubule-associated protein 4	240542_at	4134	2.9289
3	47989573	48105714	NM_030885	MAP4	microtubule-associated protein 4	240542_at	4134	2.9289
3	48481449	48484048	NM_033629	TREX1	three prime repair exonuclease 1	1552937_s_at	11277	3.3574
3	48648900	48675352	NM_001407	CELSR3	cadherin, EGF LAG seven-pass G-type receptor 3 (flamingo homolog, Drosophila)	40020_at	1951	4.3627
3	49034078	49035932	NM_199417	C3orf60	chromosome 3 open reading frame 60	209177_at	25915	0.1368
3	49121112	49133217	NM_006677	USP19	ubiquitin specific peptidase 19	226357_at	10869	2.7144
3	49701994	49733966	NM_022064	RNF123	ring finger protein 123	224186_s_at	63891	3.3068
3	49736732	49798977	NM_153273	IHPK1	inositol hexaphosphate kinase 1	212439_at	9807	2.987
3	50101372	50131397	NM_005778	RBM5	RNA binding motif protein 5	201395_at	10181	2.8256
3	50359923	50363490	NM_006545	TUSC4	tumor suppressor candidate 4	203246_s_at	10641	4.1102
3	51636757	51672674	NM_015106	RAD54L2	RAD54-like 2 (S. cerevisiae)	213205_s_at	23132	6.201
3	52263997	52269468	NM_025222	TMEM113	transmembrane protein 113	201934_at	80335	3.4362
3	52325560	52409547	NM_015512	DNAH1	dynein, axonemal, heavy polypeptide 1	232005_at	25981	4.0055
3	52464660	52502124	NM_007184	NISCH	nischarin	201591_s_at	11188	2.6758
3	52554423	52688770	NM_181042	PB1	polybromo 1	223400_s_at	55193	2.6076
3	52786648	52801118	NM_002215	ITIH1	inter-alpha (globulin) inhibitor H1	210888_s_at	3697	0.2711
3	56566231	56630876	NM_001012506	CCDC66	coiled-coil domain containing 66	228122_at	285331	2.9173
3	65319983	65999549	NM_004742	MAGI1	membrane associated guanylate kinase, WW and PDZ domain containing 1	225474_at	9223	3.7964
3	67507836	67787698	NM_003848	SUCLG2	succinate-CoA ligase, GDP-forming, beta subunit	212459_x_at	8801	0.2814
3	69107058	69145464	NM_173654	C3orf64	chromosome 3 open reading frame 64	221935_s_at	285203	2.8126
3	69155018	69183927	NM_007114	TMF1	TATA element modulatory factor 1	242243_at	7110	2.7549
3	69300623	69537619	XM_114303	FRMD4B	FERM domain containing 4B	213056_at	23150	2.6063
3	71329723	71715830	NM_001012505	FOXP1	forkhead box P1	238712_at	27086	5.0922
3	95074647	95175395	NM_000313	PROS1	protein S (alpha)	207808_s_at	5627	0.3348
3	101536258	101556883	NM_020202	NIT2	nitrilase family, member 2	218557_at	56954	0.2811
3	101694153	101778975	NM_018004	TMEM45A	transmembrane protein 45A	219410_at	55076	0.0709
3	106568403	106778434	NM_001627	ALCAM	activated leukocyte cell adhesion molecule	1569362_at	214	0.3924
3	109244631	109292625	NM_198793	CD47	CD47 molecule	211075_s_at	961	0.3475
3	110333827	110351764	XM_001128720	FLJ22763	hypothetical gene supported by AK026416	233604_at	401081	0.1271
3	114564402	114643030	NM_018338	WDR52	WD repeat domain 52	221103_s_at	55779	4.6765
3	114644260	114716693	NM_144718	CCDC52	coiled-coil domain containing 52	239091_at	152185	3.9599
3	120792984	120831342	NM_015900	PLA1A	phospholipase A1 member A	219584_at	51365	0.1785
3	122971540	123036563	NM_001023571	IQCB1	IQ motif containing B1	211707_s_at	9657	4.4386
3	125115257	125158620	NM_022757	CCDC14	coiled-coil domain containing 14	225017_at	64770	3.2496
3	127544168	127558926	NM_014079	KLF15	Kruppel-like factor 15	231015_at	28999	4.0149
3	127639134	127676520	NM_025112	ZXDC	ZXD family zinc finger C	234991_at	79364	3.2153
3	128890599	129024391	NM_007283	MGLL	monoglyceride lipase	211026_s_at	11343	0.1563
3	130516305	130517807	NM_006026	H1FX	H1 histone family, member X	204805_s_at	8971	0.2898
3	130632483	130641542	NM_003925	MBD4	methyl-CpG binding domain protein 4	214048_at	8930	3.2927
3	130849325	130889772	NM_015008	TMCC1	transmembrane and coiled-coil domain family 1	213352_at	23023	0.3312
3	133882144	133923966	NM_153240	NPHP3	nephronophthisis 3 (adolescent)	235432_at	27031	3.2489
3	135556880	135576096	NM_016201	AMOTL2	angiomotin like 2	203002_at	51421	2.7795
3	142939741	142947933	NM_183237	RNF7	ring finger protein 7	224395_s_at	9616	0.3859
3	143359059	143427118	NM_001039547	MGC40579	hypothetical protein MGC40579	238121_at	256356	2.975
3	144019401	144090624	NM_013363	PCOLCE2	procollagen C-endopeptidase enhancer 2	219295_s_at	26577	0.2527
3	144162766	144164868	NM_198504	PAQR9	progestin and adipoQ receptor family member IX	1558322_a_at	344838	0.1481
3	144203062	144262257	XM_031553	SR140	U2-associated SR140 protein	212058_at	23350	4.2309
3	147269917	147361972	NM_182943	PLOD2	procollagen-lysine, 2-oxoglutarate 5-dioxygenase 2	202619_s_at	5352	0.317
3	147392816	147451560	NM_020353	PLSCR4	phospholipid scramblase 4	218901_at	57088	0.246
3	150330061	150373995	NM_032383	HPS3	Hermansky-Pudlak syndrome 3	227139_s_at	84343	0.3701
3	150374066	150422269	NM_000096	CP	ceruloplasmin (ferroxidase)	214282_at	1356	0.1832
3	150569495	150578258	NM_014220	TM4SF1	transmembrane 4 L six family member 1	209386_at	4071	2.7637
3	151609478	151660321	NM_014779	TSC22D2	TSC22 domain family, member 2	240557_at	9819	6.4573
3	153014551	153028966	NM_001086	AADAC	arylacetamide deacetylase (esterase)	205969_at	13	0.2772
3	153074127	153082340	NM_033050	SUCNR1	succinate receptor 1	223939_at	56670	0.3238
3	157028065	157054861	NM_004733	SLC33A1	solute carrier family 33 (acetyl-CoA transporter), member 1	1559232_a_at	9197	3.1446
3	166973387	167037944	NM_000055	BCHE	butyrylcholinesterase	205433_at	590	0.1174
3	171239397	171285878	NM_014373	GPR160	G protein-coupled receptor 160	223423_at	26996	0.2192
3	173312936	173601181	NM_022763	FNDC3B	fibronectin type III domain containing 3B	222693_at	64778	2.7613
3	180349005	180435194	NM_006218	PIK3CA	phosphoinositide-3-kinase, catalytic, alpha polypeptide	215212_at	5290	5.0659
3	180524245	180536014	NM_016331	ZNF639	zinc finger protein 639	222624_s_at	51193	3.0952
3	182113146	182177644	NM_005087	FXR1	fragile X mental retardation, autosomal homolog 1	201636_at	8087	2.5957
3	184143253	184181020	NM_020640	DCUN1D1	DCN1, defective in cullin neddylation 1, domain containing 1 (S. cerevisiae)	242428_at	54165	4.0414
3	184836105	184885001	NM_017644	KLHL24	kelch-like 24 (Drosophila)	206551_x_at	54800	2.6204
3	186691478	186699496	NM_080652	TMEM41A	transmembrane protein 41A	225991_at	90407	4.1475
3	187840843	187853491	NM_014375	FETUB	fetuin B	210521_s_at	26998	0.2177
3	187866492	187878717	NM_000412	HRG	histidine-rich glycoprotein	31835_at	3273	0.369
3	188447300	188492446	NM_001031849	MASP1	mannan-binding lectin serine peptidase 1 (C4/C2 activating component of Ra-reactive factor)	206449_s_at	5648	0.1458
3	188921859	188936942	NM_138931	BCL6	B-cell CLL/lymphoma 6 (zinc finger protein 51)	203140_at	604	2.5811
3	191714585	191830768	NM_134470	IL1RAP	interleukin 1 receptor accessory protein	210233_at	3556	0.2039
3	195336628	195339090	NM_005524	HES1	hairy and enhancer of split 1, (Drosophila)	203395_s_at	3280	4.6648
3	196912000	196924416	NM_001013714	LOC440993	hypothetical gene supported by AK128346	1557293_at	440993	3.5222
3	197174372	197220417	XM_171032	SDHAL1	succinate dehydrogenase complex, subunit A, flavoprotein-like 1	230077_at	255812	16.2594
3	197427780	197444698	NM_152672	OSTalpha	organic solute transporter alpha	229230_at	200931	0.1797
3	197502495	197529542	NM_152773	MGC33212	hypothetical protein MGC33212	228606_at	255758	2.9995
3	198721051	198784591	NM_203315	BDH1	3-hydroxybutyrate dehydrogenase, type 1	211715_s_at	622	0.1988
4	423777	482891	NM_133474	ZNF721	zinc finger protein 721	228029_at	170960	4.4181
4	1331104	1371732	NM_020894	KIAA1530	KIAA1530 protein	233893_s_at	57654	3.9716
4	1954248	1980547	NM_005663	WHSC2	Wolf-Hirschhorn syndrome candidate 2	1557300_s_at	7469	3.0777
4	3413524	3421011	NM_001528	HGFAC	HGF activator	207027_at	3083	0.2991
4	6835368	6936791	NM_014743	KIAA0232	KIAA0232 gene product	212441_at	9778	3.6105
4	9436946	9632212	NM_020041	SLC2A9	solute carrier family 2 (facilitated glucose transporter), member 9	244018_at	56606	0.3945
4	9685061	9727671	NM_017491	WDR1	WD repeat domain 1	200609_s_at	9948	0.3102
4	13179464	13238426	NM_148894	FAM44A	family with sequence similarity 44, member A	225821_s_at	259282	3.0556
4	17097121	17122811	NM_000320	QDPR	quinoid dihydropteridine reductase	209123_at	5860	0.3772
4	22303688	22430290	NM_020973	GBA3	glucosidase, beta, acid 3 (cytosolic)	222943_at	57733	0.0858
4	24923494	24981103	XM_933306	ZCCHC4	zinc finger, CCHC domain containing 4	219917_at	29063	3.5016
4	25358147	25473542	NM_015187	KIAA0746	KIAA0746 protein	212314_at	23231	0.2667
4	39228930	39316876	NM_174921	LOC201895	hypothetical protein LOC201895	224990_at	201895	0.3814
4	41687280	41784308	NM_006345	SLC30A9	solute carrier family 30 (zinc transporter), member 9	237051_at	10463	9.5258
4	47544014	47611390	NM_152995	NFXL1	nuclear transcription factor, X-box binding-like 1	227220_at	152518	4.2455
4	55993417	56107754	NM_004898	CLOCK	clock homolog (mouse)	230657_at	9575	0.3602
4	56996698	57022284	NM_006452	PAICS	phosphoribosylaminoimidazole carboxylase, phosphoribosylaminoimidazole succinocarboxamide synthetase	201013_s_at	10606	0.3588
4	68020584	68093851	NM_001812	CENPC1	centromere protein C 1	204739_at	1060	2.5072
4	69546965	69576487	NM_001076	UGT2B15	UDP glucuronosyltransferase 2 family, polypeptide B15	216687_x_at	7366	0.2614
4	69828756	69852093	NM_024743	UGT2A3	UDP glucuronosyltransferase 2 family, polypeptide A3	219948_x_at	79799	0.3178
4	70180806	70195357	NM_053039	UGT2B28	UDP glucuronosyltransferase 2 family, polypeptide B28	211682_x_at	54490	0.3491
4	72423681	72656663	NM_003759	SLC4A4	solute carrier family 4, sodium bicarbonate cotransporter, member 4	203908_at	8671	0.1095
4	74159366	74343366	NM_198889	ANKRD17	ankyrin repeat domain 17	225852_at	26057	2.5439
4	75207855	75387680	NM_001004346	MTHFD2L	methylenetetrahydrofolate dehydrogenase (NADP+ dependent) 2-like	220346_at	441024	5.3678
4	77254841	77288679	NM_017426	NUP54	nucleoporin 54kDa	218256_s_at	53371	4.4076
4	78188189	78216149	NM_006835	CCNI	cyclin I	208656_s_at	10983	0.3294
4	83493491	83514173	NM_031370	HNRPD	heterogeneous nuclear ribonucleoprotein D (AU-rich element RNA binding protein 1, 37kDa)	213359_at	3184	6.4384
4	83958838	84031424	NM_016211	SEC31L1	SEC31-like 1 (S. cerevisiae)	215009_s_at	22872	2.8979
4	84547527	84596020	NM_133636	HEL308	DNA helicase HEL308	228736_at	113510	4.4205
4	89230440	89299035	NM_004827	ABCG2	ATP-binding cassette, sub-family G (WHITE), member 2	209735_at	9429	0.2379
4	89402041	89424771	NM_152542	PPM1K	protein phosphatase 1K (PP2C domain containing)	235061_at	152926	4.7173
4	95592061	95808400	NM_006457	PDLIM5	PDZ and LIM domain 5	221994_at	10611	0.2787
4	100211152	100228954	NM_000671	ADH5	alcohol dehydrogenase 5 (class III), chi polypeptide	208848_at	128	0.27
4	100344902	100359424	NM_000672	ADH6	alcohol dehydrogenase 6 (class V)	214261_s_at	130	0.39
4	100416547	100431165	NM_000667	ADH1A	alcohol dehydrogenase 1A (class I), alpha polypeptide	207820_at	124	0.344
4	103401844	103485371	NM_022154	SLC39A8	solute carrier family 39 (zinc transporter), member 8	219869_s_at	64116	0.2672
4	104166795	104217379	NM_178833	LOC133308	hypothetical protein BC009732	229491_at	133308	0.1608
4	104218231	104240473	NM_020139	BDH2	3-hydroxybutyrate dehydrogenase, type 2	218285_s_at	56898	0.3111
4	109130389	109175780	NM_005327	HADHSC	L-3-hydroxyacyl-Coenzyme A dehydrogenase, short chain	201036_s_at	3033	0.393
4	109882645	109903658	NM_031279	AGXT2L1	alanine-glyoxylate aminotransferase 2-like 1	221008_s_at	64850	0.2379
4	111189992	111339220	NM_024090	ELOVL6	ELOVL family member 6, elongation of long chain fatty acids (FEN1/Elo2, SUR4/Elo3-like, yeast)	204256_at	79071	0.1249
4	111616774	111702872	NM_001977	ENPEP	glutamyl aminopeptidase (aminopeptidase A)	204845_s_at	2028	0.3893
4	114597793	114902177	NM_172115	CAMK2D	calcium/calmodulin-dependent protein kinase (CaM kinase) II delta	228555_at	817	0.3838
4	119419793	119419923	NR_002963	SNORA24	small nucleolar RNA, H/ACA box 24	225220_at	677809	2.6904
4	119863427	119976702	NM_014822	SEC24D	SEC24 related gene family, member D (S. cerevisiae)	202375_at	9871	2.6273
4	120380363	120433814	NM_019050	USP53	ubiquitin specific peptidase 53	231817_at	54532	3.2976
4	120438233	120441238	NM_001001701	LOC401152	HCV F-transactivated protein 1	224605_at	401152	0.342
4	120634998	120768650	NM_033437	PDE5A	phosphodiesterase 5A, cGMP-specific	239556_at	8654	3.8047
4	129201953	129262957	NM_178043	LARP2	La ribonucleoprotein domain family, member 2	1554038_at	55132	2.5516
4	130234356	130253293	NM_173487	LOC132321	hypothetical protein LOC132321	1552370_at	132321	0.2689
4	140856995	141294683	NM_018717	MAML3	mastermind-like 3 (Drosophila)	242794_at	55534	0.2309
4	147582267	147662486	NM_032128	C4orf13	chromosome 4 open reading frame 13	235143_at	84068	3.0466
4	152260886	152367022	NM_001009555	SH3D19	SH3 domain protein D19	237157_at	152503	3.3648
4	155677112	155690973	NM_002669	PLRG1	pleiotropic regulator 1 (PRL1 homolog, Arabidopsis)	225194_at	5356	2.7755
4	155725879	155731347	NM_021871	FGA	fibrinogen alpha chain	231671_at	2243	0.3579
4	157064720	157094498	NM_001334	CTSO	cathepsin O	203758_at	1519	0.2265
4	159849729	159864002	NM_005038	PPID	peptidylprolyl isomerase D (cyclophilin D)	228469_at	5481	0.3406
4	166468268	166483675	NM_006745	SC4MOL	sterol-C4-methyl oxidase-like	243543_at	6307	0.3467
4	169250282	169345468	NM_007193	ANXA10	annexin A10	210143_at	11199	0.102
4	169654792	170086183	NM_016081	PALLD	palladin, cytoskeletal associated protein	200897_s_at	23022	0.3801
4	170145316	170167997	NM_032783	CBR4	carbonyl reductase 4	1553693_s_at	84869	3.6602
4	178588918	178600585	NM_000027	AGA	aspartylglucosaminidase	204333_s_at	175	0.2647
4	184602783	184606043	NM_017632	CARF	collaborates/cooperates with ARF (alternate reading frame) protein	218929_at	55602	2.5128
4	185913743	185984209	NM_001995	ACSL1	acyl-CoA synthetase long-chain family member 1	207275_s_at	2180	0.3885
4	187349668	187371606	NM_207352	CYP4V2	cytochrome P450, family 4, subfamily V, polypeptide 2	228391_at	285440	0.375
5	324739	368089	NM_013232	PDCD6	programmed cell death 6	222380_s_at	10016	2.7914
5	5437218	5543349	XM_029101	KIAA0947	KIAA0947 protein	209654_at	23379	2.5841
5	6686500	6722675	NM_001047	SRD5A1	steroid-5-alpha-reductase, alpha polypeptide 1 (3-oxo-5 alpha-steroid delta 4-dehydrogenase alpha 1)	204675_at	6715	0.2779
5	10330707	10361168	NM_138809	LOC134147	similar to mouse 2310016A09Rik gene	227522_at	134147	0.3385
5	10732406	10814339	NM_004394	DAP	death-associated protein	201095_at	1611	0.3083
5	32621434	32637820	NM_006713	SUB1	SUB1 homolog (S. cerevisiae)	224587_at	10923	0.3167
5	35033963	35083756	NM_031900	AGXT2	alanine-glyoxylate aminotransferase 2	229229_at	64902	0.1636
5	35099985	35266334	NM_000949	PRLR	prolactin receptor	227629_at	5618	0.2517
5	35988967	36027256	NM_152404	UGT3A1	UDP glycosyltransferase 3 family, polypeptide A1	236597_at	133688	0.2158
5	36139171	36187772	NM_001007527	LMBRD2	LMBR1 domain containing 2	232893_at	92255	2.5549
5	36912742	37101678	NM_133433	NIPBL	Nipped-B homolog (Drosophila)	207108_s_at	25836	4.3436
5	38973779	39110260	NM_152756	RICTOR	rapamycin-insensitive companion of mTOR	228248_at	253260	3.8858
5	40750336	40791775	NM_012382	OSRF	osmosis responsive factor	219421_at	23548	3.3679
5	40867187	40871144	NM_000997	RPL37	ribosomal protein L37	224763_at	6167	3.0466
5	43157399	43211593	NM_003432	ZNF131	zinc finger protein 131	225916_at	7690	2.6024
5	43325254	43349241	NM_002130	HMGCS1	3-hydroxy-3-methylglutaryl-Coenzyme A synthase 1 (soluble)	205822_s_at	3157	0.1357
5	43639064	43741091	NM_182977	NNT	nicotinamide nucleotide transhydrogenase	244531_at	23530	0.2291
5	52119531	52134208	NM_015946	PELO	pelota homolog (Drosophila)	214660_at	53918	0.2727
5	52812352	52817680	NM_013409	FST	follistatin	207345_at	10468	0.2146
5	57785566	57791670	NM_006622	PLK2	polo-like kinase 2 (Drosophila)	201939_at	10769	4.4082
5	60234942	60276648	NM_001007234	ERCC8	excision repair cross-complementing rodent repair deficiency, complementation group 8	1554883_a_at	1161	2.8534
5	64894891	64919129	NM_015342	PPWD1	peptidylprolyl isomerase domain and WD repeat containing 1	213483_at	23398	3.7611
5	64921263	64955943	NM_033228	TRIM23	tripartite motif-containing 23	204732_s_at	373	2.8734
5	65489711	65512395	NM_139168	SFRS12	splicing factor, arginine/serine-rich 12	212721_at	140890	2.5306
5	69235359	69806474	NM_207331	LOC153561	hypothetical protein LOC153561	214850_at	153561	2.9227
5	69751865	69779641	XM_001130670	DKFZP686M0199	similar to TFIIH basal transcription factor complex p44 subunit (Basic transcription factor 2 44 kDa subunit) (BTF2-p44) (General transcription factor IIH polypeptide 2)	215470_at	653238	3.0083
5	70116981	70130282	XR_015313	LOC653080	similar to Beta-glucuronidase precursor	230653_at	653080	2.9757
5	70918910	70988981	NM_022132	MCCC2	methylcrotonoyl-Coenzyme A carboxylase 2 (beta)	209623_at	64087	0.3584
5	72179779	72240542	NM_153188	TNPO1	transportin 1	225765_at	3842	2.5557
5	72287655	72422105	NM_138782	FCHO2	FCH domain only 2	1565976_at	115548	3.4131
5	78443439	78463864	NM_001713	BHMT	betaine-homocysteine methyltransferase	230309_at	635	0.3728
5	79442806	79587626	NM_178276	SERINC5	serine incorporator 5	212812_at	256987	0.365
5	80661839	80725712	NM_130767	ACOT12	acyl-CoA thioesterase 12	238160_at	134526	0.1426
5	81636922	81649903	NM_001017971	LOC92270	hypothetical protein LOC92270	228816_at	92270	3.6023
5	95092799	95156578	NM_014899	RHOBTB3	Rho-related BTB domain containing 3	202975_s_at	22836	0.3333
5	96319912	96390871	NM_175920	LNPEP	leucyl/cystinyl aminopeptidase	231866_at	4012	2.6655
5	101597589	101660152	NM_180991	SLCO4C1	solute carrier organic anion transporter family, member 4C1	222071_s_at	353189	0.1086
5	102229426	102393316	NM_138822	PAM	peptidylglycine alpha-amidating monooxygenase	212958_x_at	5066	0.3623
5	111524122	111525903	NM_053000	TIGA1	TIGA1	225698_at	114915	2.8979
5	115168329	115180304	NM_001801	CDO1	cysteine dioxygenase, type I	243706_at	1036	5.6384
5	118435084	118612721	NM_005509	DMXL1	Dmx-like 1	203791_at	1657	2.7686
5	122709534	122753573	NM_153223	CCDC100	coiled-coil domain containing 100	1554606_at	153241	3.2758
5	125787000	125857955	NM_023927	GRAMD3	GRAM domain containing 3	218706_s_at	65983	11.5482
5	125908344	125958839	NM_001182	ALDH7A1	aldehyde dehydrogenase 7 family, member A1	208951_at	501	0.3516
5	132056222	132101164	NM_007054	KIF3A	kinesin family member 3A	228680_at	11127	2.6142
5	132360576	132390139	NM_017665	ZCCHC10	zinc finger, CCHC domain containing 10	221193_s_at	54819	2.6198
5	134237359	134265222	NM_024715	C5orf14	chromosome 5 open reading frame 14	220495_s_at	79770	0.3915
5	134268709	134333243	NM_032151	PCBD2	pterin-4 alpha-carbinolamine dehydratase/dimerization cofactor of hepatocyte nuclear factor 1 alpha (TCF1) 2	240846_at	84105	2.534
5	134331513	134375285	NM_178019	CATSPER3	cation channel, sperm associated 3	230981_at	347732	2.5897
5	135310499	135318622	NM_002302	LECT2	leukocyte cell-derived chemotaxin 2	207409_at	3950	0.1382
5	135392597	135427406	NM_000358	TGFBI	transforming growth factor, beta-induced, 68kDa	201506_at	7045	0.0883
5	137520472	137542257	NM_183359	BRD8	bromodomain containing 8	202227_s_at	10902	5.6573
5	139991501	139993439	NM_001040021	CD14	CD14 molecule	201743_at	929	0.2061
5	139999196	140005173	NM_018502	PRO1580	hypothetical protein PRO1580	221096_s_at	55374	0.3482
5	145296335	145423048	NM_152550	SH3RF2	SH3 domain containing ring finger 2	243582_at	153769	3.1167
5	150000433	150017145	NM_007286	SYNPO	synaptopodin	202796_at	11346	0.1797
5	150068502	150118769	NM_016221	DCTN4	dynactin 4 (p62)	222488_s_at	51164	2.6306
5	150380192	150388747	NM_002084	GPX3	glutathione peroxidase 3 (plasma)	201348_at	2878	0.1735
5	150612837	150629000	NM_000405	GM2A	GM2 ganglioside activator	35820_at	2760	0.1675
5	151021201	151046710	NM_003118	SPARC	secreted protein, acidic, cysteine-rich (osteonectin)	200665_s_at	6678	0.2283
5	151102576	151118403	NM_004045	ATOX1	ATX1 antioxidant protein 1 homolog (yeast)	203454_s_at	475	0.3743
5	156841020	156935346	NM_023038	ADAM19	ADAM metallopeptidase domain 19 (meltrin beta)	209765_at	8728	0.3985
5	158622876	158645617	NM_145049	UBLCP1	ubiquitin-like domain containing CTD phosphatase 1	243916_x_at	134510	2.9541
5	159762734	159778672	NM_006425	SLU7	step II splicing factor SLU7	231718_at	10569	2.7802
5	172264849	172277944	NM_020462	ERGIC1	endoplasmic reticulum-golgi intermediate compartment (ERGIC) 1	223847_s_at	57222	0.3361
5	172415976	172496576	NM_153607	LOC153222	adult retina protein	225956_at	153222	3.5283
5	173248795	173319917	NM_030627	CPEB4	cytoplasmic polyadenylation element binding protein 4	224831_at	80315	2.539
5	175807984	175869680	NM_014613	UBXD8	UBX domain containing 8	212108_at	23197	3.6868
5	177509070	177513567	NM_017838	NOLA2	nucleolar protein family A, member 2 (H/ACA small nucleolar RNPs)	209104_s_at	55651	0.3905
5	180615979	180620725	NM_032765	TRIM52	tripartite motif-containing 52	1568594_s_at	84851	2.522
6	2778732	2787080	NM_030666	SERPINB1	serpin peptidase inhibitor, clade B (ovalbumin), member 1	213572_s_at	1992	0.1998
6	3966568	4010216	NM_003913	PRPF4B	PRP4 pre-mRNA processing factor 4 homolog B (yeast)	202127_at	8899	3.4933
6	4024450	4075998	NM_206834	C6orf201	chromosome 6 open reading frame 201	242739_at	404220	5.8711
6	4060926	4080830	NM_206836	PECI	peroxisomal D3,D2-enoyl-CoA isomerase	218025_s_at	10455	0.3492
6	7535431	7557199	NM_152551	C6orf151	chromosome 6 open reading frame 151	1553274_a_at	154007	3.05
6	12120557	12273217	NM_002114	HIVEP1	human immunodeficiency virus type I enhancer binding protein 1	204512_at	3096	4.4103
6	12398645	12404771	NM_001955	EDN1	endothelin 1	222802_at	1906	0.2877
6	24581286	24597778	NM_177483	GPLD1	glycosylphosphatidylinositol specific phospholipase D1	206264_at	2822	0.1861
6	25862945	25888419	NM_005495	SLC17A4	solute carrier family 17 (sodium phosphate), member 4	207051_at	10050	0.3448
6	25891296	25938776	NM_005074	SLC17A1	solute carrier family 17 (sodium phosphate), member 1	206872_at	6568	0.2595
6	26163947	26164678	NM_005319	HIST1H1C	histone 1, H1c	209398_at	3006	0.2339
6	26195488	26203448	NM_139011	HFE	hemochromatosis	206087_x_at	3077	0.2654
6	26266328	26279556	NM_138720	HIST1H2BD	histone 1, H2bd	222067_x_at	3017	0.0968
6	26292003	26292437	NM_003523	HIST1H2BE	histone 1, H2be	208527_x_at	8344	0.3732
6	26307766	26308195	NM_003522	HIST1H2BF	histone 1, H2bf	208490_x_at	8343	0.2954
6	26359858	26360282	NM_003524	HIST1H2BH	histone 1, H2bh	208546_x_at	8345	0.2528
6	27214052	27222598	NM_080593	HIST1H2BK	histone 1, H2bk	209806_at	85236	0.397
6	28200366	28205836	NM_025231	ZNF435	zinc finger protein 435	219676_at	80345	2.9784
6	28357343	28378305	NM_032507	PGBD1	piggyBac transposable element derived 1	235411_at	84547	2.7248
6	28647386	28663091	NM_052923	ZNF452	zinc finger protein 452	244758_at	114821	3.1606
6	29799220	29802262	NM_018950	HLA-F	major histocompatibility complex, class I, F	204806_x_at	3134	0.351
6	29903497	29906859	NM_002127	HLA-G	HLA-G histocompatibility antigen, class I, G	210514_x_at	3135	0.3637
6	30565250	30569077	NM_005516	HLA-E	major histocompatibility complex, class I, E	200904_at	3133	0.3025
6	30676161	30692999	NM_002714	PPP1R10	protein phosphatase 1, regulatory subunit 10	201703_s_at	5514	23.3129
6	30964444	30975912	NM_013994	DDR1	discoidin domain receptor family, member 1	1007_s_at	780	0.3965
6	31429628	31432914	NM_005514	HLA-B	major histocompatibility complex, class I, B	211911_x_at	3106	0.3587
6	31910672	31915520	NM_001040438	C6orf48	chromosome 6 open reading frame 48	220755_s_at	50854	3.823
6	32003473	32021427	NM_000063	C2	complement component 2	203052_at	717	0.3236
6	32047625	32057202	NM_032454	STK19	serine/threonine kinase 19	204090_at	8859	2.6239
6	32090550	32111173	NM_007293	C4A	complement component 4A (Rodgers blood group)	235856_at	720	0.3571
6	32929916	32935606	NM_148954	PSMB9	proteasome (prosome, macropain) subunit, beta type, 9 (large multifunctional peptidase 2)	204279_at	5698	0.3161
6	33044415	33057059	NM_005104	BRD2	bromodomain containing 2	208686_s_at	6046	2.745
6	33269343	33276410	NM_021976	RXRB	retinoid X receptor, beta	209148_at	6257	3.1624
6	33380023	33389967	NM_172209	TAPBP	TAP binding protein (tapasin)	208829_at	6892	0.1922
6	34965019	35167168	NM_015245	ANKS1A	ankyrin repeat and sterile alpha motif domain containing 1A	212747_at	23294	6.1991
6	35549352	35572763	NM_003214	TEAD3	TEA domain family member 3	209454_s_at	7005	3.0067
6	36569647	36623225	NM_007271	STK38	serine/threonine kinase 38	1557145_at	11329	4.1384
6	37508991	37557262	NM_015050	KIAA0082	KIAA0082	212380_at	23070	2.5258
6	39264725	39305229	NM_003740	KCNK5	potassium channel, subfamily K, member 5	219615_s_at	8645	3.3788
6	41102749	41114906	NM_173561	UNC5CL	unc-5 homolog C (C. elegans)-like	231008_at	222643	3.7722
6	42259000	42270672	NM_002098	GUCA1B	guanylate cyclase activator 1B (retina)	235528_at	2979	3.4468
6	42640036	42766889	NM_015255	UBR2	ubiquitin protein ligase E3 component n-recognin 2	212756_s_at	23304	2.6565
6	43036478	43039596	NM_018960	GNMT	glycine N-methyltransferase	210328_at	27232	0.3612
6	43301345	43305189	NM_199184	C6orf108	chromosome 6 open reading frame 108	204238_s_at	10591	0.2789
6	43373976	43381254	NM_153320	SLC22A7	solute carrier family 22 (organic anion transporter), member 7	221661_at	10864	0.1452
6	43651923	43691357	NM_006502	POLH	polymerase (DNA directed), eta	219380_x_at	5429	5.0857
6	43845931	43862202	NM_003376	VEGF	vascular endothelial growth factor	211527_x_at	7422	0.3952
6	44295371	44309856	NM_004955	SLC29A1	solute carrier family 29 (nucleoside transporters), member 1	201802_at	2030	0.3513
6	46205871	46222237	NM_014936	ENPP4	ectonucleotide pyrophosphatase/phosphodiesterase 4 (putative function)	204161_s_at	22875	2.6018
6	46625404	46728482	NM_016593	CYP39A1	cytochrome P450, family 39, subfamily A, polypeptide 1	1553977_a_at	51302	0.1636
6	53043730	53072356	NM_012347	FBXO9	F-box protein 9	1559094_at	26268	4.8307
6	53240155	53321901	NM_021814	ELOVL5	ELOVL family member 5, elongation of long chain fatty acids (FEN1/Elo2, SUR4/Elo3-like, yeast)	215082_at	60481	0.3514
6	53991748	54239035	NM_138569	C6orf142	chromosome 6 open reading frame 142	235377_at	90523	0.0553
6	56587354	56615647	NM_001723	DST	dystonin	204455_at	667	0.3932
6	57161540	57194216	NM_183227	RAB23	RAB23, member RAS oncogene family	223463_at	51715	2.6785
6	71179990	71327448	NM_020819	KIAA1411	KIAA1411	223497_at	57579	3.2013
6	79633908	79665039	NM_001010844	IRAK1BP1	interleukin-1 receptor-associated kinase 1 binding protein 1	213074_at	134728	2.8449
6	79706985	79844708	NM_017934	PHIP	pleckstrin homology domain interacting protein	212542_s_at	55023	2.7736
6	80397719	80470088	NM_031469	SH3BGRL2	SH3 domain binding glutamic acid-rich protein like 2	225354_s_at	83699	0.2952
6	80873083	81112706	NM_183050	BCKDHB	branched chain keto acid dehydrogenase E1, beta polypeptide (maple syrup urine disease)	210653_s_at	594	0.3811
6	83834104	83934846	NM_015018	DOPEY1	dopey family member 1	213271_s_at	23033	2.9501
6	83977976	84197499	NM_002395	ME1	malic enzyme 1, NADP(+)-dependent, cytosolic	204058_at	4199	0.1164
6	86271933	86360348	NM_153816	SNX14	sorting nexin 14	225101_s_at	57231	0.3336
6	86443516	86445170	NR_003038	C6orf160	chromosome 6 open reading frame 160	225155_at	387066	2.5584
6	87921986	88030633	XM_048070	ZNF292	zinc finger protein 292	212366_at	23036	3.2655
6	89376712	89730023	NM_003800	RNGTT	RNA guanylyltransferase and 5'-phosphatase	204208_at	8732	2.6984
6	90409952	90586163	NM_014611	MDN1	MDN1, midasin homolog (yeast)	1569484_s_at	23195	4.585
6	90596379	90640876	NM_012115	CASP8AP2	CASP8 associated protein 2	222201_s_at	9994	5.0916
6	91282074	91353628	NM_145333	MAP3K7	mitogen-activated protein kinase kinase kinase 7	206854_s_at	6885	2.7058
6	99924073	99948801	NM_017421	COQ3	coenzyme Q3 homolog, methyltransferase (S. cerevisiae)	223515_s_at	51805	2.5505
6	99954924	99969288	NM_032870	C6orf111	chromosome 6 open reading frame 111	225507_at	25957	2.6508
6	99986903	100070020	XM_931124	USP45	ubiquitin specific peptidase 45	238057_at	85015	3.0309
6	106739045	106880388	NM_004849	ATG5	ATG5 autophagy related 5 homolog (S. cerevisiae)	233768_at	9474	3.245
6	107918261	108088067	NM_018013	FLJ10159	hypothetical protein FLJ10159	218974_at	55084	0.3873
6	108988762	109108661	NM_001455	FOXO3A	forkhead box O3A	224889_at	2309	2.6803
6	110820076	110843446	NM_004032	DDO	D-aspartate oxidase	222134_at	8528	0.3833
6	111726971	111911611	NM_002912	REV3L	REV3-like, catalytic subunit of DNA polymerase zeta (yeast)	208070_s_at	5980	3.1954
6	112498673	112515349	NM_016262	TUBE1	tubulin, epsilon 1	226181_at	51175	3.3763
6	125517119	125626343	NM_001003395	TPD52L1	tumor protein D52-like 1	210372_s_at	7164	0.353
6	127629713	127651202	NM_030963	RNF146	ring finger protein 146	223886_s_at	81847	3.0393
6	130381427	130504278	NM_032438	L3MBTL3	l(3)mbt-like 3 (Drosophila)	229393_at	84456	2.5168
6	131190013	131199968	XM_379432	LOC285733	hypothetical protein LOC285733	230716_at	285733	0.3574
6	132310199	132314155	NM_001901	CTGF	connective tissue growth factor	209101_at	1490	0.3333
6	133044422	133076881	NM_004666	VNN1	vanin 1	1558549_s_at	8876	0.1527
6	135280221	135312937	NM_170771	ALDH8A1	aldehyde dehydrogenase 8 family, member A1	220148_at	64577	0.2029
6	138767029	138776275	NM_014320	HEBP2	heme binding protein 2	203430_at	23593	0.3946
6	139267313	139351091	NM_031922	REPS1	RALBP1 associated Eps domain containing 1	215201_at	85021	3.1853
6	143857935	143874556	NM_032020	FUCA2	fucosidase, alpha-L- 2, plasma	223120_at	2519	0.3829
6	144654658	145213826	NM_007124	UTRN	utrophin (homologous to dystrophin)	225093_at	7402	0.3631
6	146906521	146917782	NM_006834	RAB32	RAB32, member RAS oncogene family	204214_s_at	10981	0.3986
6	149813512	149847819	XM_291154	ZC3H12D	zinc finger CCCH-type containing 12D	1559263_s_at	340152	3.1644
6	150962692	151206492	NM_001029884	PLEKHG1	pleckstrin homology domain containing, family G (with RhoGef domain) member 1	226122_at	57480	0.2663
6	154768125	154873445	NM_173515	CNKSR3	CNKSR family member 3	227481_at	154043	3.5439
6	160462853	160499740	NM_153187	SLC22A1	solute carrier family 22 (organic cation transporter), member 1	207201_s_at	6580	0.288
6	160872505	161005281	NM_005577	LPA	lipoprotein, Lp(a)	207584_at	4018	3.5926
6	161043273	161094328	NM_000301	PLG	plasminogen	209977_at	5340	0.21
7	904066	960792	NM_006869	CENTA1	centaurin, alpha 1	235533_at	11033	2.9841
7	1821954	2239109	NM_003550	MAD1L1	MAD1 mitotic arrest deficient-like 1 (yeast)	1557555_at	8379	5.3454
7	5437492	5519908	NM_024963	FBXL18	F-box and leucine-rich repeat protein 18	215068_s_at	80028	2.9568
7	7573149	7613377	NM_019005	FLJ20323	hypothetical protein FLJ20323	206860_s_at	54468	2.5619
7	7974948	8093498	NM_138426	GLCCI1	glucocorticoid induced transcript 1	227525_at	113263	4.3072
7	10980041	11109807	NM_014660	PHF14	PHD finger protein 14	204525_at	9678	4.0988
7	23510924	23538124	NM_013293	TRA2A	transformer-2 alpha	229574_at	29896	3.3318
7	23603523	23650852	NM_138771	LOC90693	LOC90693 protein	228087_at	90693	2.998
7	23686347	23708793	NM_199136	MGC72075	hypothetical protein MGC72075	228600_x_at	340277	4.2238
7	26207849	26219501	NM_016587	CBX3	chromobox homolog 3 (HP1 gamma homolog, Drosophila)	230998_at	11335	0.3603
7	27531586	27669127	NM_152740	HIBADH	3-hydroxyisobutyrate dehydrogenase	231955_s_at	11112	0.2766
7	28305465	28832036	NM_182899	CREB5	cAMP responsive element binding protein 5	232555_at	9586	0.3205
7	28692246	28832036	NM_001011666	CREB5	cAMP responsive element binding protein 5	232555_at	9586	0.3205
7	44007014	44016248	NM_175064	WBSCR19	Williams Beuren syndrome chromosome region 19	232964_at	285955	3.4091
7	44882417	44891485	NM_033224	PURB	purine-rich element binding protein B	227718_at	5814	0.2398
7	50493628	50596245	NM_000790	DDC	dopa decarboxylase (aromatic L-amino acid decarboxylase)	214347_s_at	1644	0.2941
7	55505801	55607641	NM_030796	ECOP	EGFR-coamplified and overexpressed protein	208091_s_at	81552	0.2916
7	56086872	56099176	NM_001762	CCT6A	chaperonin containing TCP1, subunit 6A (zeta 1)	201326_at	908	2.7509
7	65217324	65255319	NM_014478	RCP9	calcitonin gene-related peptide-receptor component protein	203898_at	27297	3.7257
7	72056768	72063222	NM_148936	NSUN5C	NOL1/NOP2/Sun domain family, member 5C	213460_x_at	260294	2.7975
7	72621210	72630949	NM_012453	TBL2	transducin (beta)-like 2	212685_s_at	26608	2.7965
7	74862839	74872824	NM_198924	TRIM73	tripartite motif-containing 73	1554250_s_at	375593	5.5624
7	74877582	74884001	NM_145645	NSUN5B	NOL1/NOP2/Sun domain family, member 5B	213670_x_at	155400	3.0973
7	75346202	75360126	XM_001134436	RHBDD2	rhomboid domain containing 2	232053_x_at	57414	0.348
7	75769859	75771548	NM_001540	HSPB1	heat shock 27kDa protein 1	201841_s_at	3315	0.1659
7	79602076	79686661	NM_002069	GNAI1	guanine nucleotide binding protein (G protein), alpha inhibiting activity polypeptide 1	209576_at	2770	3.0738
7	89621625	89632077	NM_012449	STEAP1	six transmembrane epithelial antigen of the prostate 1	205542_at	26872	0.2052
7	91579402	91601946	NM_000786	CYP51A1	cytochrome P450, family 51, subfamily A, polypeptide 1	202314_at	1595	0.2697
7	91666219	91713350	NM_194456	KRIT1	KRIT1, ankyrin repeat containing	34031_i_at	889	2.6138
7	91954273	91995781	NM_000466	PEX1	peroxisome biogenesis factor 1	242708_at	5189	3.4544
7	92699589	92743676	NM_024553	FLJ20097	hypothetical protein LOC55610, isoform b	226031_at	55610	3.0898
7	93861809	93898480	NM_000089	COL1A2	collagen, type I, alpha 2	202403_s_at	1278	0.2637
7	94764924	94791780	NM_000446	PON1	paraoxonase 1	206345_s_at	5444	0.2894
7	97319379	97339719	NM_001673	ASNS	asparagine synthetase	205047_s_at	440	2.6831
7	97683972	97719404	NM_015395	DKFZP434B0335	DKFZP434B0335 protein	227580_s_at	25851	3.238
7	97748923	97758775	NM_015379	BRI3	brain protein I3	223376_s_at	25798	0.3218
7	98854681	98874355	NM_015545	PTCD1	pentatricopeptide repeat domain 1	222796_at	26024	2.6229
7	99083753	99115542	NM_000777	CYP3A5	cytochrome P450, family 3, subfamily A, polypeptide 5	238942_at	1577	6.4774
7	99451155	99473339	NM_003439	ZKSCAN1	zinc finger with KRAB and SCAN domains 1	1557953_at	7586	2.5322
7	99505718	99517266	NM_032924	ZNF3	zinc finger protein 3	212684_at	7551	2.8633
7	100055975	100077095	NM_003227	TFR2	transferrin receptor 2	210215_at	7036	0.2986
7	101247602	101679860	NM_181552	CUTL1	cut-like 1, CCAAT displacement protein (Drosophila)	202367_at	1523	0.3757
7	101823815	101854132	NM_024653	PRKRIP1	PRKR interacting protein 1 (IL11 inducible)	222615_s_at	79706	2.9645
7	102527459	102576741	NM_198990	NAPE-PLD	N-acyl-phosphatidylethanolamine-hydrolyzing phospholipase D	1558748_at	222236	3.0363
7	104441873	104541768	NM_182931	MLL5	myeloid/lymphoid or mixed-lineage leukemia 5 (trithorax homolog, Drosophila)	1556306_at	55904	2.5355
7	106086385	106088827	NM_175884	FLJ36031	hypothetical protein FLJ36031	229521_at	168455	0.3777
7	107171822	107187265	NM_024814	CBLL1	Cas-Br-M (murine) ecotropic retroviral transforming sequence-like 1	220018_at	79872	3.8094
7	111908282	111918178	NM_182597	FLJ39575	hypothetical protein FLJ39575	239203_at	286006	10.3186
7	117611322	117620116	NM_016200	LSM8	LSM8 homolog, U6 small nuclear RNA associated (S. cerevisiae)	219119_at	51691	0.3982
7	120416032	120724734	NM_024913	FLJ21986	hypothetical protein FLJ21986	220032_at	79974	0.1822
7	124250549	124324486	NM_015450	POT1	POT1 protection of telomeres 1 homolog (S. pombe)	204353_s_at	25913	2.9203
7	127079438	127519895	NM_014390	SND1	staphylococcal nuclease domain containing 1	242506_at	27044	5.3659
7	129260231	129380025	NM_182697	UBE2H	ubiquitin-conjugating enzyme E2H (UBC8 homolog, yeast)	239721_at	7328	2.802
7	130663175	130831931	NM_013255	MKLN1	muskelin 1, intracellular mediator containing kelch motifs	1560145_at	4289	2.9909
7	134226699	134306014	NM_033140	CALD1	caldesmon 1	201616_s_at	800	0.3975
7	134723304	134845391	NM_001008225	CNOT4	CCR4-NOT transcription complex, subunit 4	203291_at	4850	4.6166
7	138566991	138637970	XM_376679	FLJ25778	hypothetical protein FLJ25778	225444_at	254048	3.3115
7	138695548	138758740	NM_016019	LUC7L2	LUC7-like 2 (S. cerevisiae)	217842_at	51631	2.9901
7	142670686	142676328	NM_015917	GSTK1	glutathione S-transferase kappa 1	217751_at	373156	0.235
7	143586722	143587654	NM_001005328	OR2A7	olfactory receptor, family 2, subfamily A, member 7	1555890_at	401427	2.5447
7	148475751	148511052	NM_170686	ZNF398	zinc finger protein 398	235513_at	57541	5.5186
7	149172528	149195501	XM_376720	LOC643641	hypothetical protein LOC643641	226808_at	643641	3.6703
7	150119322	150129296	NM_014020	LR8	LR8 protein	220532_s_at	28959	0.3426
7	150128787	150133141	NM_018487	HCA112	hepatocellular carcinoma-associated antigen 112	218345_at	55365	0.2051
7	150669791	150706468	NM_016118	NYREN18	NEDD8 ultimate buster-1	1569030_s_at	51667	0.3716
7	151462943	151764023	NM_170606	MLL3	myeloid/lymphoid or mixed-lineage leukemia 3	222415_at	58508	3.0787
7	154366333	154425615	NM_007349	PAXIP1	PAX interacting (with transcription-activation domain) protein 1	212825_at	22976	4.0259
7	155232041	155266935	NM_001008408	RBM33	RNA binding motif protein 33	226732_at	155435	3.8127
7	156624425	156754823	NM_014671	UBE3C	ubiquitin protein ligase E3C	243519_at	9690	2.6524
8	172382	187339	NM_173539	ZNF596	zinc finger protein 596	240324_at	169270	4.2795
8	1699348	1719862	NM_018941	CLN8	ceroid-lipofuscinosis, neuronal 8 (epilepsy, progressive with mental retardation)	219341_at	2055	3.2864
8	1720281	1722142	NM_001034061	C8orf61	chromosome 8 open reading frame 61	229958_at	619435	2.6804
8	6715507	6722939	NM_005218	DEFB1	defensin, beta 1	210397_at	1672	0.108
8	9949236	10323805	NM_012331	MSRA	methionine sulfoxide reductase A	237798_at	4482	3.3897
8	11697599	11734227	NM_004462	FDFT1	farnesyl-diphosphate farnesyltransferase 1	208647_at	2222	0.3154
8	12623777	12657363	NM_152271	LONRF1	LON peptidase N-terminal domain and ring finger 1	215322_at	91694	2.5787
8	17058402	17124612	NM_016353	ZDHHC2	zinc finger, DHHC-type containing 2	222731_at	51201	0.3588
8	22933591	22982637	NM_147187	TNFRSF10B	tumor necrosis factor receptor superfamily, member 10b	209295_at	8795	3.4796
8	23049046	23077485	NM_003840	TNFRSF10D	tumor necrosis factor receptor superfamily, member 10d, decoy with truncated death domain	227345_at	8793	2.8628
8	23104915	23138584	NM_003844	TNFRSF10A	tumor necrosis factor receptor superfamily, member 10a	231775_at	8797	3.1103
8	23210355	23317667	NM_002318	LOXL2	lysyl oxidase-like 2	202998_s_at	4017	0.3901
8	26683139	26778839	NM_000680	ADRA1A	adrenergic, alpha-1A-, receptor	243146_at	148	0.3236
8	38293092	38358947	NM_017778	WHSC1L1	Wolf-Hirschhorn syndrome candidate 1-like 1	238496_at	54904	3.5718
8	38973662	39081937	NM_003816	ADAM9	ADAM metallopeptidase domain 9 (meltrin gamma)	202381_at	8754	0.3521
8	41907420	42028635	NM_006766	MYST3	MYST histone acetyltransferase (monocytic leukemia) 3	202423_at	7994	2.8234
8	53697571	53789545	NM_014781	RB1CC1	RB1-inducible coiled-coil 1	237626_at	9821	2.6768
8	56813874	56848439	NM_152417	TMEM68	transmembrane protein 68	226483_at	137695	3.513
8	62363104	62576758	NM_173519	MGC34646	hypothetical protein MGC34646	225008_at	157807	0.3937
8	62578374	62789560	NM_004318	ASPH	aspartate beta-hydroxylase	210896_s_at	444	0.3745
8	62739838	62764899	NM_032467	ASPH	aspartate beta-hydroxylase	210896_s_at	444	0.3745
8	65671246	65873902	NM_004820	CYP7B1	cytochrome P450, family 7, subfamily B, polypeptide 1	207386_at	9420	0.2699
8	68158637	68270400	NM_024790	CSPP1	centrosome and spindle pole associated protein 1	227105_at	79848	3.3041
8	77778835	77940711	NM_024721	ZFHX4	zinc finger homeodomain 4	241700_at	79776	4.0729
8	81109658	81246391	NM_005079	TPD52	tumor protein D52	201688_s_at	7163	0.397
8	82874373	82916990	NM_152837	SNX16	sorting nexin 16	229618_at	64089	2.9711
8	87555454	87590037	NM_016033	FAM82B	family with sequence similarity 82, member B	238146_at	51115	3.0305
8	98950487	99118124	NM_030583	MATN2	matrilin 2	202350_s_at	4147	0.2192
8	99273563	99375797	NM_024759	NPAL2	NIPA-like domain containing 2	227001_at	79815	0.1843
8	102768135	102872365	NM_032041	NCALD	neurocalcin delta	211685_s_at	83988	0.3162
8	105460829	105548453	NM_001385	DPYS	dihydropyrimidinase	206065_s_at	1807	0.136
8	110415812	110425087	NM_020189	ENY2	enhancer of yellow 2 homolog (Drosophila)	226776_at	56943	2.7159
8	124401922	124477868	NM_014109	ATAD2	ATPase family, AAA domain containing 2	235266_at	29028	3.5684
8	126079901	126103707	NM_003129	SQLE	squalene epoxidase	1557352_at	6713	0.3506
8	127633869	127639648	NM_174911	FAM84B	family with sequence similarity 84, member B	225864_at	157638	2.5282
8	133021330	133094956	NM_015137	KIAA0143	KIAA0143 protein	242593_at	23167	3.223
8	133856786	133894621	NM_198513	PHF20L1	PHD finger protein 20-like 1	231967_at	51105	3.0235
8	141610446	141714827	NM_012154	EIF2C2	eukaryotic translation initiation factor 2C, 2	213310_at	27161	3.472
8	145714199	145721365	NM_014665	LRRC14	leucine rich repeat containing 14	32062_at	9684	9.3186
8	145722411	145725266	NM_001001795	MGC70857	similar to RIKEN cDNA C030006K11 gene	226710_at	414919	0.3057
8	145948140	145952607	XM_001127489	ZNF251	zinc finger protein 251	1570143_at	90987	5.0018
8	146248630	146252220	NM_023080	C8orf33	chromosome 8 open reading frame 33	218187_s_at	65265	2.7953
9	5774572	5823081	NM_024896	KIAA1815	KIAA1815	222603_at	79956	0.3954
9	8307268	9008735	NM_130393	PTPRD	protein tyrosine phosphatase, receptor type, D	214043_at	5789	0.1581
9	13096572	13240357	NM_003829	MPDZ	multiple PDZ domain protein	213306_at	8777	0.3673
9	19105759	19117573	NM_001122	ADFP	adipose differentiation-related protein	209122_at	123	0.367
9	27550499	27563842	NM_145005	C9orf72	chromosome 9 open reading frame 72	1553133_at	203228	0.2562
9	33280510	33338721	NM_147134	NFX1	nuclear transcription factor, X-box binding 1	1553103_at	4799	2.9911
9	34624720	34627768	NM_147158	OPRS1	opioid receptor, sigma 1	201692_at	10280	0.3599
9	37110633	37348146	NM_032226	ZCCHC7	zinc finger, CCHC domain containing 7	226496_at	84186	2.8025
9	37743802	37768504	NM_144964	RG9MTD3	RNA (guanine-9-) methyltransferase domain containing 3	240166_x_at	158234	2.6014
9	38382702	38388658	NM_000692	ALDH1B1	aldehyde dehydrogenase 1 family, member B1	209645_s_at	219	0.2264
9	40761412	40782063	NM_033160	ZNF658	zinc finger protein 658	231950_at	26149	5.3197
9	71522874	71564674	XM_372117	PTAR1	protein prenyltransferase alpha subunit repeat containing 1	235484_at	375743	2.6031
9	72189333	72219393	NM_001206	KLF9	Kruppel-like factor 9	230636_s_at	687	0.35
9	73488103	73573228	NM_013390	TMEM2	transmembrane protein 2	218113_at	23670	3.6833
9	73716243	73778193	NM_182505	C9orf85	chromosome 9 open reading frame 85	1557805_at	138241	2.8157
9	85427786	85448858	NM_001001551	C9orf103	chromosome 9 open reading frame 103	227865_at	414328	0.2344
9	89302576	89513369	NM_004938	DAPK1	death-associated protein kinase 1	239162_at	1612	3.5671
9	94297420	94338073	NM_001393	ECM2	extracellular matrix protein 2, female organ and adipocyte specific	206101_at	1842	0.1527
9	96528815	96889262	NM_032823	C9orf3	chromosome 9 open reading frame 3	237716_at	84909	0.3061
9	98304689	98421933	NM_003671	CDC14B	CDC14 cell division cycle 14 homolog B (S. cerevisiae)	221556_at	8555	0.3761
9	99402186	99435420	NM_139246	C9orf97	chromosome 9 open reading frame 97	213161_at	158427	3.891
9	99886458	99921301	NM_033221	TRIM14	tripartite motif-containing 14	203148_s_at	9830	0.3989
9	100907233	100956295	NM_004612	TGFBR1	transforming growth factor, beta receptor I (activin A receptor type II-like kinase, 53kDa)	236561_at	7046	7.9749
9	101781282	101901151	NM_015051	TXNDC4	thioredoxin domain containing 4 (endoplasmic reticulum)	208958_at	23071	2.6987
9	102104190	102154995	NM_017746	TEX10	testis expressed sequence 10	235031_at	54881	2.8012
9	103223479	103237926	NM_000035	ALDOB	aldolase B, fructose-bisphosphate	204704_s_at	229	0.3581
9	110736282	110743059	NM_017832	C9orf6	chromosome 9 open reading frame 6	218998_at	54942	2.5689
9	114967620	115024010	XM_376903	KIAA0674	KIAA0674	76897_s_at	23307	11.579
9	115396021	115399839	NM_144489	RGS3	regulator of G-protein signalling 3	203823_at	5998	0.2449
9	115958052	116112796	NM_032888	COL27A1	collagen, type XXVII, alpha 1	237452_at	85301	0.3545
9	116204181	116307526	NM_015404	DFNB31	deafness, autosomal recessive 31	47553_at	25861	4.407
9	122618152	122645027	NM_005047	PSMD5	proteasome (prosome, macropain) 26S subunit, non-ATPase, 5	1561640_at	5711	3.0317
9	124743138	124906531	NM_012197	RABGAP1	RAB GTPase activating protein 1	213313_at	23637	2.5764
9	124927139	125070664	NM_018387	STRBP	spermatid perinuclear RNA binding protein	229513_at	55342	2.5273
9	127063932	127167111	NM_015635	GAPVD1	GTPase activating protein and VPS9 domains 1	214869_x_at	26130	2.8906
9	127549487	127769477	NM_006195	PBX3	pre-B-cell leukemia transcription factor 3	204082_at	5090	0.397
9	129900657	129911345	NM_001006643	SLC25A25	solute carrier family 25 (mitochondrial carrier; phosphate carrier), member 25	243210_at	114789	3.5193
9	129962456	129966024	NM_024112	C9orf16	chromosome 9 open reading frame 16	204480_s_at	79095	0.2137
9	129968165	130006483	NM_012127	CIZ1	CDKN1A interacting zinc finger protein 1	213976_at	25792	2.7071
9	130354707	130435693	NM_003127	SPTAN1	spectrin, alpha, non-erythrocytic 1 (alpha-fodrin)	214925_s_at	6709	3.8728
9	130620600	130624776	NM_004435	ENDOG	endonuclease G	204824_at	2021	0.2558
9	130624166	130631906	NM_016390	C9orf114	chromosome 9 open reading frame 114	218565_at	51490	2.9283
9	130810134	130830400	NM_020145	SH3GLB2	SH3-domain GRB2-like endophilin B2	224907_s_at	56904	0.3225
9	130839074	130874172	NM_032809	FAM73B	family with sequence similarity 73, member B	226356_at	84895	5.048
9	130883227	130892538	NM_020438	DOLPP1	dolichyl pyrophosphate phosphatase 1	221817_at	57171	2.7773
9	134895934	134923708	NM_012087	GTF3C5	general transcription factor IIIC, polypeptide 5, 63kDa	233173_x_at	9328	3.3598
9	135518503	135594863	NM_007101	SARDH	sarcosine dehydrogenase	210063_at	1757	0.2242
9	138043023	138126952	NM_144653	BTBD14A	BTB (POZ) domain containing 14A	243431_at	138151	3.6568
9	138238000	138277508	NM_181701	QSCN6L1	quiescin Q6-like 1	227146_at	169714	2.5037
9	138508717	138560059	NM_017617	NOTCH1	Notch homolog 1, translocation-associated (Drosophila)	218902_at	4851	4.3859
9	138810623	138822014	NM_001039374	KIAA1984	KIAA1984	236518_at	84960	3.4429
9	139269768	139287815	NM_015456	COBRA1	cofactor of BRCA1	1556434_at	25920	2.6593
10	685888	688593	NM_001012714	C10orf108	chromosome 10 open reading frame 108	1559000_at	414235	0.206
10	3099752	3168996	NM_002627	PFKP	phosphofructokinase, platelet	201037_at	5214	0.2738
10	5228798	5250912	NM_001818	AKR1C4	aldo-keto reductase family 1, member C4 (chlordecone reductase; 3-alpha hydroxysteroid dehydrogenase, type I; dihydrodiol dehydrogenase 4)	210558_at	1109	0.0598
10	5478583	5490414	NM_005863	NET1	neuroepithelial cell transforming gene 1	201829_at	10276	3.5231
10	5766386	5846949	XM_374765	C10orf18	chromosome 10 open reading frame 18	232778_at	54906	3.269
10	7785242	7831489	NM_002216	ITIH2	inter-alpha (globulin) inhibitor H2	204987_at	3698	0.1622
10	7837373	7869950	NM_012311	KIN	KIN, antigenic determinant of recA protein homolog (mouse)	236887_at	22944	2.9552
10	11542515	11614280	XM_374768	USP6NL	USP6 N-terminal like	238164_at	9712	0.3211
10	11824389	11846071	NM_024693	ECHDC3	enoyl Coenzyme A hydratase domain containing 3	219298_at	79746	0.3425
10	12002028	12125029	NM_080599	UPF2	UPF2 regulator of nonsense transcripts homolog (yeast)	203519_s_at	26019	2.7369
10	13182088	13220282	NM_001008211	OPTN	optineurin	202073_at	10133	0.2746
10	13359802	13381752	NM_001037537	PHYH	phytanoyl-CoA 2-hydroxylase	203335_at	5264	0.2288
10	13725718	14412889	NM_018027	FRMD4A	FERM domain containing 4A	225167_at	55691	0.3997
10	17671964	17699379	NM_014241	PTPLA	protein tyrosine phosphatase-like (proline instead of catalytic arginine), member A	219654_at	9200	0.3412
10	18874496	18980556	NM_182543	NSUN6	NOL1/NOP2/Sun domain family, member 6	242239_at	221078	3.4634
10	26767272	26896738	NM_019043	APBB1IP	amyloid beta (A4) precursor protein-binding, family B, member 1 interacting protein	230925_at	54518	0.2701
10	29786283	30064736	NM_003174	SVIL	supervillin	1558592_at	6840	2.5308
10	32597865	32676119	NM_025209	EPC1	enhancer of polycomb homolog 1 (Drosophila)	234969_s_at	80314	7.6192
10	38341276	38388310	NM_006974	ZNF33A	zinc finger protein 33A	231864_at	7581	3.2606
10	50612717	50640375	NM_018245	OGDHL	oxoglutarate dehydrogenase-like	219277_s_at	55753	0.3303
10	51735351	52053743	NM_147156	TMEM23	transmembrane protein 23	212989_at	259230	3.2317
10	54195146	54201466	NM_000242	MBL2	mannose-binding lectin (protein C) 2, soluble (opsonic defect)	207256_at	4153	0.1704
10	69314433	69348149	NM_012238	SIRT1	sirtuin (silent mating type information regulation 2 homolog) 1 (S. cerevisiae)	218878_s_at	23411	3.3423
10	69714844	69762690	NM_001033083	MAWBP	MAWD binding protein	1555175_a_at	64081	0.3485
10	69761885	69772954	NM_012207	HNRPH3	heterogeneous nuclear ribonucleoprotein H3 (2H9)	210588_x_at	3189	2.5737
10	69843827	69901885	XM_166103	DNA2L	DNA2 DNA replication helicase 2-like (yeast)	213647_at	1763	2.8327
10	69912103	69957590	NM_152707	SLC25A16	solute carrier family 25 (mitochondrial carrier; Graves disease autoantigen), member 16	214140_at	8034	0.2274
10	71542036	71562696	NM_032797	AMID	apoptosis-inducing factor (AIF)-like mitochondrion-associated inducer of death	224461_s_at	84883	0.3356
10	74564289	74597823	NM_007265	ECD	ecdysoneless homolog (Drosophila)	203013_at	11319	2.5418
10	74678607	74682457	NM_016065	MRPS16	mitochondrial ribosomal protein S16	218046_s_at	51021	0.3287
10	74683526	74788618	NM_145170	TTC18	tetratricopeptide repeat domain 18	229170_s_at	118491	4.381
10	74928059	74983104	NM_152586	USP54	ubiquitin specific peptidase 54	227754_at	159195	3.6269
10	75174138	75201925	NM_004922	SEC24C	SEC24 related gene family, member C (S. cerevisiae)	202361_at	9632	2.8251
10	75222495	75231556	NM_015037	KIAA0913	KIAA0913	212359_s_at	23053	2.9904
10	77212525	77987136	NM_032024	C10orf11	chromosome 10 open reading frame 11	223703_at	83938	0.224
10	79405900	79459265	NM_007055	POLR3A	polymerase (RNA) III (DNA directed) polypeptide A, 155kDa	231763_at	11128	3.7705
10	80777226	80785096	NM_005729	PPIF	peptidylprolyl isomerase F (cyclophilin F)	201489_at	10105	0.3413
10	82158278	82182727	NM_032333	C10orf58	chromosome 10 open reading frame 58	224435_at	84293	0.129
10	89409456	89497442	NM_001015880	PAPSS2	3'-phosphoadenosine 5'-phosphosulfate synthase 2	237496_at	9060	3.4444
10	90034696	90332950	NM_001031709	C10orf59	chromosome 10 open reading frame 59	223824_at	55328	0.3773
10	90684811	90702491	NM_001613	ACTA2	actin, alpha 2, smooth muscle, aorta	200974_at	59	0.1749
10	90963309	91001640	NM_000235	LIPA	lipase A, lysosomal acid, cholesterol esterase (Wolman disease)	201847_at	3988	0.3317
10	92970349	93034001	NM_032373	PCGF5	polycomb group ring finger 5	241956_at	84333	2.8386
10	93378179	93382838	NM_005398	PPP1R3C	protein phosphatase 1, regulatory (inhibitor) subunit 3C	240187_at	5507	2.6436
10	93548049	93615012	NM_025235	TNKS2	tankyrase, TRF1-interacting ankyrin-related ADP-ribose polymerase 2	222562_s_at	80351	2.7375
10	93798379	94040824	NM_014912	CPEB3	cytoplasmic polyadenylation element binding protein 3	1555250_a_at	22849	2.55
10	96433368	96485514	NM_000772	CYP2C18	cytochrome P450, family 2, subfamily C, polypeptide 18	215103_at	1562	0.1571
10	96786519	96819172	NM_000770	CYP2C8	cytochrome P450, family 2, subfamily C, polypeptide 8	208147_s_at	1558	0.3226
10	98343059	98470269	NM_152309	PIK3AP1	phosphoinositide-3-kinase adaptor protein 1	226459_at	118788	0.2828
10	99997433	100017997	NM_032211	LOXL4	lysyl oxidase-like 4	227145_at	84171	0.2953
10	102096762	102114578	NM_005063	SCD	stearoyl-CoA desaturase (delta-9-desaturase)	200832_s_at	6319	0.2463
10	102273487	102279626	NM_005004	NDUFB8	NADH dehydrogenase (ubiquinone) 1 beta subcomplex, 8, 19kDa	201226_at	4714	0.3934
10	103995299	104132639	NM_004193	GBF1	golgi-specific brefeldin A resistance factor 1	1566142_at	8729	3.2402
10	105117714	105138812	NM_006951	TAF5	TAF5 RNA polymerase II, TATA box binding protein (TBP)-associated factor, 100kDa	1553528_a_at	6877	3.8287
10	105343774	105605154	NM_014631	SH3PXD2A	SH3 and PX domains 2A	224817_at	9644	8.1523
10	111757701	111885313	NM_001121	ADD3	adducin 3 (gamma)	201752_s_at	120	0.1384
10	111975752	112037113	NM_005962	MXI1	MAX interactor 1	202364_at	4601	0.338
10	112621586	112649754	NM_014456	PDCD4	programmed cell death 4 (neoplastic transformation inhibitor)	212593_s_at	27250	0.211
10	115604410	115658442	NM_198514	NHLRC2	NHL repeat containing 2	219353_at	374354	3.2487
10	115871964	115924354	NM_018017	C10orf118	chromosome 10 open reading frame 118	227701_at	55088	2.7652
10	120890431	120915194	NM_213650	SFXN4	sideroflexin 4	229236_s_at	119559	0.367
10	120957187	121205121	NM_005308	GRK5	G protein-coupled receptor kinase 5	204396_s_at	2869	0.3872
10	121642213	121691235	NM_007190	SEC23IP	SEC23 interacting protein	209175_at	11196	2.5097
10	123227846	123347907	NM_022970	FGFR2	fibroblast growth factor receptor 2 (bacteria-expressed kinase, keratinocyte growth factor receptor, craniofacial dysostosis 1, Crouzon syndrome, Pfeiffer syndrome, Jackson-Weiss syndrome)	203638_s_at	2263	0.3937
10	126140402	126292699	NM_022126	LHPP	phospholysine phosphohistidine inorganic pyrophosphate phosphatase	218523_at	64077	0.3357
10	127398074	127442702	NM_015608	C10orf137	chromosome 10 open reading frame 137	213410_at	26098	2.7823
10	135018654	135021519	NM_198472	C10orf125	chromosome 10 open reading frame 125	230259_at	282969	0.2282
11	297915	299392	NM_006435	IFITM2	interferon induced transmembrane protein 2 (1-8D)	201315_x_at	10581	0.2718
11	309669	311050	NM_021034	IFITM3	interferon induced transmembrane protein 3 (1-8U)	212203_x_at	10410	0.3431
11	395716	407397	NM_021805	SIGIRR	single immunoglobulin and toll-interleukin 1 receptor (TIR) domain	218921_at	59307	0.3608
11	522242	525550	NM_005343	HRAS	v-Ha-ras Harvey rat sarcoma viral oncogene homolog	212983_at	3265	2.6048
11	566486	602220	NM_020901	KIAA1542	CTD-binding SR-like protein rA9	234952_s_at	57661	2.9118
11	789179	795245	NM_018494	LRDD	leucine-rich repeats and death domain containing	221640_s_at	55367	2.5824
11	834446	857116	NM_001025237	TSPAN4	tetraspanin 4	209264_s_at	7106	0.2884
11	1533959	1549726	NM_004420	DUSP8	dual specificity phosphatase 8	206374_at	1850	3.1097
11	1730561	1741798	NM_001909	CTSD	cathepsin D (lysosomal aspartyl peptidase)	200766_at	1509	0.366
11	2880100	2903052	NM_002555	SLC22A18	solute carrier family 22 (organic cation transporter), member 18	204981_at	5002	0.2315
11	3689635	3775468	NM_005387	NUP98	nucleoporin 98kDa	203194_s_at	4928	3.0234
11	6590576	6597236	NM_000391	TPP1	tripeptidyl peptidase I	200742_s_at	1200	0.2219
11	9439089	9506188	NM_003442	ZNF143	zinc finger protein 143	221873_at	7702	2.5813
11	9756790	10272296	NM_030962	SBF2	SET binding factor 2	233914_s_at	81846	6.5892
11	12355679	12508921	NM_018222	PARVA	parvin, alpha	222455_s_at	55742	0.3168
11	14621907	14848926	NM_000922	PDE3B	phosphodiesterase 3B, cGMP-inhibited	222317_at	5140	0.1195
11	17254888	17309646	NM_005013	NUCB2	nucleobindin 2	229838_at	4925	2.5375
11	18300719	18345153	NM_005316	GTF2H1	general transcription factor IIH, polypeptide 1, 62kDa	202453_s_at	2965	2.6871
11	18372687	18385969	NM_005566	LDHA	lactate dehydrogenase A	200650_s_at	3939	0.3494
11	20341924	20361904	NM_006410	HTATIP2	HIV-1 Tat interactive protein 2, 30kDa	209448_at	10553	0.2787
11	22652931	22791123	NM_005256	GAS2	growth arrest-specific 2	205848_at	2620	0.2928
11	27019574	27105930	NM_003986	BBOX1	butyrobetaine (gamma), 2-oxoglutarate dioxygenase (gamma-butyrobetaine hydroxylase) 1	205363_at	8424	0.1173
11	31347953	31410958	NM_181706	ZCSL3	zinc finger, CSL-type containing 3	242562_at	120526	3.3472
11	32069267	32083653	NM_002901	RCN1	reticulocalbin 1, EF-hand calcium binding domain	201063_at	5954	0.1967
11	33119553	33139613	NM_001033505	CSTF3	cleavage stimulation factor, 3' pre-RNA, subunit 3, 77kDa	203947_at	1479	2.5173
11	34083725	34125033	NM_024662	NAT10	N-acetyltransferase 10	217884_at	55226	2.5225
11	35229329	35397372	NM_004171	SLC1A2	solute carrier family 1 (glial high affinity glutamate transporter), member 2	225491_at	6506	0.1035
11	45783912	45791143	NM_018389	SLC35C1	solute carrier family 35, member C1	218485_s_at	55343	0.2756
11	46374540	46569490	NM_017749	FLJ20294	hypothetical protein FLJ20294	52731_at	55626	3.1299
11	46655206	46678696	NM_004308	ARHGAP1	Rho GTPase activating protein 1	202117_at	392	2.7958
11	47637719	47692878	NM_024783	AGBL2	ATP/GTP binding protein-like 2	220390_at	79841	0.3429
11	47756246	47826633	NM_015231	NUP160	nucleoporin 160kDa	212709_at	23279	4.6439
11	56931003	56951099	NM_014096	SLC43A3	solute carrier family 43, member 3	210692_s_at	29015	0.2744
11	57265298	57267459	NM_170746	C11orf31	chromosome 11 open reading frame 31	231045_x_at	280636	0.3256
11	58050920	58099910	NM_004811	LPXN	leupaxin	242778_at	9404	2.6543
11	58467298	58481092	NM_080661	GLYATL1	glycine-N-acyltransferase-like 1	227794_at	92292	0.1421
11	59098447	59140193	NM_002556	OSBP	oxysterol binding protein	1563051_at	5007	3.225
11	59160770	59182994	NM_152716	FLJ36874	FLJ36874 protein	235234_at	219988	0.374
11	61039361	61104874	NM_004200	SYT7	synaptotagmin VII	226167_at	9066	0.3985
11	61323679	61340886	NM_013402	FADS1	fatty acid desaturase 1	208963_x_at	3992	0.3668
11	61352289	61391401	NM_004265	FADS2	fatty acid desaturase 2	202218_s_at	9415	0.1979
11	62200548	62203103	NM_015853	LOC51035	unknown protein LOC51035	201871_s_at	51035	2.6254
11	62330945	62356136	NM_003164	STX5	syntaxin 5	224610_at	6811	2.6811
11	62687872	62753700	NM_199352	LOC387601	putative UST1-like organic anion transporter	1561094_a_at	387601	0.3073
11	63060856	63070506	NM_004585	RARRES3	retinoic acid receptor responder (tazarotene induced) 3	204070_at	5920	0.3028
11	63098825	63138471	NM_007069	HRASLS3	HRAS-like suppressor 3	235110_at	11145	3.3515
11	64635950	64640278	NM_003273	TM7SF2	transmembrane 7 superfamily member 2	210130_s_at	7108	0.2081
11	64705919	64736052	NM_005186	CAPN1	calpain 1, (mu/I) large subunit	200752_s_at	823	0.3953
11	65062850	65082006	NM_021070	LTBP3	latent transforming growth factor beta binding protein 3	219922_s_at	4054	3.5134
11	65164168	65174965	NM_153253	SIPA1	signal-induced proliferation-associated gene 1	204164_at	6494	0.3754
11	65520593	65526154	NM_032325	MGC11102	hypothetical protein MGC11102	239377_at	84285	5.315
11	65576392	65592958	NM_006842	SF3B2	splicing factor 3b, subunit 2, 145kDa	1558230_at	10992	9.9558
11	66547467	66574906	NM_177963	SYT12	synaptotagmin XII	228072_at	91683	0.3134
11	66644074	66781717	NM_012308	FBXL11	F-box and leucine-rich repeat protein 11	208988_at	22992	2.8647
11	66915999	66922459	NM_004584	RAD9A	RAD9 homolog A (S. pombe)	204828_at	5883	3.1173
11	66952511	66959455	NM_001007071	RPS6KB2	ribosomal protein S6 kinase, 70kDa, polypeptide 2	203777_s_at	6199	2.911
11	67166602	67174706	NM_080658	ACY3	aspartoacylase (aminocyclase) 3	230481_at	91703	0.2602
11	67567023	67574942	NM_006053	TCIRG1	T-cell, immune regulator 1, ATPase, H+ transporting, lysosomal V0 subunit A3	204158_s_at	10312	0.3503
11	67984775	68139378	NM_018312	SAPS3	SAPS domain family, member 3	232312_at	55291	2.5193
11	68281145	68365881	NM_001876	CPT1A	carnitine palmitoyltransferase 1A (liver)	210688_s_at	1374	0.3355
11	69165054	69178423	NM_053056	CCND1	cyclin D1	208712_at	595	0.3141
11	69794471	69908150	NM_003626	PPFIA1	protein tyrosine phosphatase, receptor type, f polypeptide (PTPRF), interacting protein (liprin), alpha 1	210236_at	8500	3.1145
11	70823108	70837047	NM_001360	DHCR7	7-dehydrocholesterol reductase	201791_s_at	1717	0.3572
11	72143532	72181939	NM_006645	STARD10	START domain containing 10	223103_at	10809	0.3885
11	75833717	75940237	NM_020193	C11orf30	chromosome 11 open reading frame 30	222807_at	56946	4.5832
11	76171933	76186846	NM_015516	LRRC54	leucine rich repeat containing 54	218245_at	25987	0.391
11	77452555	77457045	NM_003251	THRSP	thyroid hormone responsive (SPOT14 homolog, rat)	229476_s_at	7069	0.1291
11	82213057	82289205	NM_005040	PRCP	prolylcarboxypeptidase (angiotensinase C)	201494_at	5547	0.3838
11	85046518	85053821	NM_001039618	ZF	HCF-binding transcription factor Zhangfei	225595_at	58487	4.0956
11	85346133	85457756	NM_001008660	PICALM	phosphatidylinositol binding clathrin assembly protein	239102_s_at	8301	3.313
11	85633463	85667429	NM_003797	EED	embryonic ectoderm development	209572_s_at	8726	2.9559
11	87693630	87710586	NM_148170	CTSC	cathepsin C	225647_s_at	1075	0.3395
11	92851286	92925437	NM_020179	C11orf75	chromosome 11 open reading frame 75	219806_s_at	56935	0.3088
11	93103016	93114308	NM_024116	JOSD3	Josephin domain containing 3	221580_s_at	79101	2.6653
11	93157096	93186102	NM_004268	CRSP6	cofactor required for Sp1 transcriptional activation, subunit 6, 77kDa	232483_at	9440	2.9161
11	95141765	95162429	NM_144664	FAM76B	family with sequence similarity 76, member B	1553750_a_at	143684	2.8255
11	100368021	100369876	NM_032021	TMEM133	transmembrane protein 133	223595_at	83935	0.3716
11	104401445	104411067	NM_001223	CASP1	caspase 1, apoptosis-related cysteine peptidase (interleukin 1, beta, convertase)	209970_x_at	834	0.2515
11	109805804	109840815	NM_004109	FDX1	ferredoxin 1	239161_at	2230	0.2954
11	111113815	111142379	NM_002716	PPP2R1B	protein phosphatase 2 (formerly 2A), regulatory subunit A (PR 65), beta isoform	202886_s_at	5519	0.2588
11	111461079	111462669	NM_012459	TIMM8B	translocase of inner mitochondrial membrane 8 homolog B (yeast)	223478_at	26521	3.2797
11	112690461	112742324	NM_017868	TTC12	tetratricopeptide repeat domain 12	219587_at	54970	3.3821
11	113671745	113688448	NM_006169	NNMT	nicotinamide N-methyltransferase	202238_s_at	4837	0.0848
11	116124099	116148914	NM_032725	BUD13	BUD13 homolog (yeast)	224504_s_at	84811	2.714
11	116165296	116167794	NM_052968	APOA5	apolipoprotein A-V	224243_at	116519	2.5204
11	116219328	116474203	NM_025164	KIAA0999	KIAA0999 protein	204157_s_at	23387	2.5026
11	116703781	116789193	NM_014956	CEP164	centrosomal protein 164kDa	1558953_s_at	22897	2.606
11	117605546	117628221	NM_198275	LOC196264	hypothetical protein LOC196264	1570585_at	196264	3.7921
11	117812415	117901146	NM_005933	MLL	myeloid/lymphoid or mixed-lineage leukemia (trithorax homolog, Drosophila)	212076_at	4297	3.2604
11	118443703	118457898	NM_021729	VPS11	vacuolar protein sorting 11 (yeast)	203292_s_at	55823	2.728
11	118684444	118693050	NM_006500	MCAM	melanoma cell adhesion molecule	211340_s_at	4162	0.2872
11	119586957	119605860	NM_178507	OAF	OAF homolog (Drosophila)	230456_at	220323	2.5167
11	124010903	124048927	NM_170601	SIAE	sialic acid acetylesterase	224391_s_at	54414	0.3737
11	124141604	124175509	NM_024631	C11orf61	chromosome 11 open reading frame 61	221208_s_at	79684	4.5272
11	125678857	125720854	NM_014026	DCPS	decapping enzyme, scavenger	218774_at	28960	0.3921
11	129190951	129235108	NM_138788	TMEM45B	transmembrane protein 45B	226226_at	120224	0.1584
11	129274811	129377940	NM_020228	PRDM10	PR domain containing 10	219515_at	56980	5.4191
11	129445011	129519910	NM_001642	APLP2	amyloid beta (A4) precursor-like protein 2	208704_x_at	334	0.1997
11	129601786	129689717	NM_014155	BTBD15	BTB (POZ) domain containing 15	225845_at	29068	2.6098
11	133527547	133599636	NM_015261	hCAP-D3	KIAA0056 protein	212789_at	23310	2.8499
12	263751	368673	NM_005056	JARID1A	Jumonji, AT rich interactive domain 1A (RBBP2-like)	215698_at	5927	2.739
12	543723	643016	NM_016533	NINJ2	ninjurin 2	219594_at	4815	0.2958
12	891504	929124	NM_134424	RAD52	RAD52 homolog (S. cerevisiae)	210630_s_at	5893	2.9944
12	1925475	1983938	NM_152640	DCP1B	DCP1 decapping enzyme homolog B (S. cerevisiae)	226093_at	196513	3.4059
12	6441664	6450104	NM_014231	VAMP1	vesicle-associated membrane protein 1 (synaptobrevin 1)	213326_at	6843	3.4907
12	6518955	6535490	NM_001039670	HOM-TES-103	hypothetical protein LOC25900, isoform 3	209721_s_at	25900	3.0296
12	6923464	6925426	NM_138425	C12orf57	chromosome 12 open reading frame 57	224719_s_at	113246	0.3316
12	7038282	7048597	NM_001734	C1S	complement component 1, s subcomponent	1555229_a_at	716	0.311
12	7138291	7153069	NM_016546	C1RL	complement component 1, r subcomponent-like	218983_at	51279	0.2371
12	7167554	7172733	NM_031491	RBP5	retinol binding protein 5, cellular	223820_at	83758	0.1939
12	8107937	8141634	NM_015509	NECAP1	NECAP endocytosis associated 1	209300_s_at	25977	3.4028
12	8167495	8182470	NM_016184	CLEC4A	C-type lectin domain family 4, member A	219947_at	50856	10.1834
12	9111571	9159825	NM_000014	A2M	alpha-2-macroglobulin	217757_at	2	0.3794
12	10982120	10983073	NM_023922	TAS2R14	taste receptor, type 2, member 14	239630_at	50840	3.2435
12	14848851	14858383	NM_001013698	LOC440087	hypothetical gene supported by AK092637	237484_at	440087	0.3192
12	15590553	15641602	NM_030668	PTPRO	protein tyrosine phosphatase, receptor type, O	211600_at	5800	0.2883
12	15955545	16081478	NM_015954	DERA	2-deoxyribose-5-phosphate aldolase homolog (C. elegans)	218102_at	51071	0.327
12	19173995	19420601	NM_019012	PLEKHA5	pleckstrin homology domain containing, family A member 5	220952_s_at	54477	3.0035
12	20859895	20960925	NM_019844	SLCO1B3	solute carrier organic anion transporter family, member 1B3	206354_at	28234	0.1898
12	21175403	21283997	NM_006446	SLCO1B1	solute carrier organic anion transporter family, member 1B1	210366_at	10599	0.168
12	21580390	21648821	NM_021957	GYS2	glycogen synthase 2 (liver)	214621_at	2998	0.0991
12	21809156	21819014	NM_004982	KCNJ8	potassium inwardly-rectifying channel, subfamily J, member 8	205303_at	3764	0.1467
12	26377193	26877398	NM_002223	ITPR2	inositol 1,4,5-triphosphate receptor, type 2	240458_at	3709	2.8143
12	32546361	32684940	NM_139241	FGD4	FYVE, RhoGEF and PH domain containing 4	227948_at	121512	3.1477
12	43896170	44112399	NM_001025356	TMEM16F	transmembrane protein 16F	224906_at	196527	0.3926
12	45755757	45759915	NM_181847	AMIGO2	adhesion molecule with Ig-like domain 2	222108_at	347902	0.1425
12	47509806	47532224	NM_004818	DDX23	DEAD (Asp-Glu-Ala-Asp) box polypeptide 23	40465_at	9416	3.3397
12	47616259	47637577	NM_001659	ARF3	ADP-ribosylation factor 3	200734_s_at	377	0.3647
12	49185035	49428717	NM_173602	DIP2B	DIP2 disco-interacting protein 2 homolog B (Drosophila)	224872_at	57609	2.7555
12	49728351	49740474	NM_001024668	LETMD1	LETM1 domain containing 1	207170_s_at	25875	4.8746
12	52121713	52126694	NM_001005354	PRR13	proline rich 13	217794_at	54458	0.2925
12	52196026	52306403	NM_006856	ATF7	activating transcription factor 7	228830_s_at	11016	0.3515
12	53259299	53268710	NM_006741	PPP1R1A	protein phosphatase 1, regulatory (inhibitor) subunit 1A	205478_at	5502	0.2751
12	54361686	54364662	NM_152637	METTL7B	methyltransferase like 7B	227055_at	196410	0.1982
12	54364619	54387894	NM_002206	ITGA7	integrin, alpha 7	209663_s_at	3679	0.2885
12	54499049	54501226	NM_014182	ORMDL2	ORM1-like 2 (S. cerevisiae)	218556_at	29095	0.3399
12	54581464	54607964	NM_032345	WIBG	within bgcn homolog (Drosophila)	242304_at	84305	0.2519
12	54704791	54717887	NM_022465	ZNFN1A4	zinc finger protein, subfamily 1A, 4 (Eos)	226761_at	64375	2.7311
12	54760159	54765668	NM_001005915	ERBB3	v-erb-b2 erythroblastic leukemia viral oncogene homolog 3 (avian)	226213_at	2065	2.9454
12	54808321	54824722	NM_015292	FAM62A	family with sequence similarity 62 (C2 domain containing), member A	208858_s_at	23344	0.3358
12	54910894	54917897	NM_173596	SLC39A5	solute carrier family 39 (metal ion transporter), member 5	1552281_at	283375	0.2814
12	55040622	55042850	NM_001638	APOF	apolipoprotein F	207262_at	319	0.2488
12	55148629	55150067	NM_207344	SPRYD4	SPRY domain containing 4	225616_at	283377	0.3371
12	55443375	55467841	NM_003725	HSD17B6	hydroxysteroid (17-beta) dehydrogenase 6	37512_at	8630	0.1772
12	55769157	55775526	NM_005967	NAB2	NGFI-A binding protein 2 (EGR1 binding protein 2)	212803_at	4665	3.295
12	56114810	56130876	NM_005538	INHBC	inhibin, beta C	207687_at	3626	0.2315
12	56196638	56200567	NM_004083	DDIT3	DNA-damage-inducible transcript 3	209383_at	1649	2.6396
12	56202926	56210198	NM_052897	MBD6	methyl-CpG binding domain protein 6	227833_s_at	114785	2.8099
12	56425051	56428293	NM_005981	TSPAN31	tetraspanin 31	203226_s_at	6302	0.2914
12	58369393	58461675	NM_004731	SLC16A7	solute carrier family 16, member 7 (monocarboxylic acid transporter 2)	207057_at	9194	0.3333
12	60940454	61086165	NM_006313	USP15	ubiquitin specific peptidase 15	231990_at	9958	0.3123
12	63290560	63375459	NM_178169	RASSF3	Ras association (RalGDS/AF-6) domain family 3	227167_s_at	283349	0.3056
12	63849638	63928374	NM_014319	LEMD3	LEM domain containing 3	218604_at	23592	3.3613
12	64817459	64850031	NM_016056	TMBIM4	transmembrane BAX inhibitor motif containing 4	222845_x_at	51643	0.1536
12	67005168	67012350	NM_020128	MDM1	Mdm4, transformed 3T3 cell double minute 1, p53 binding protein (mouse)	213761_at	56890	4.3245
12	67531222	67613246	NM_001005502	CPM	carboxypeptidase M	238733_at	1368	7.4547
12	70366145	70384107	NM_018279	TMEM19	transmembrane protein 19	226860_at	55266	0.351
12	74705494	74711823	NM_007350	PHLDA1	pleckstrin homology-like domain, family A, member 1	217996_at	22822	0.3664
12	78692317	78852842	NM_002480	PPP1R12A	protein phosphatase 1, regulatory (inhibitor) subunit 12A	201603_at	4659	2.6316
12	79715302	79855825	NM_004664	LIN7A	lin-7 homolog A (C. elegans)	206440_at	8825	0.3354
12	79995940	80173713	NM_024560	FLJ21963	FLJ21963 protein	229222_at	79611	0.2062
12	93066630	93223356	NM_005761	PLXNC1	plexin C1	213241_at	10154	0.1446
12	97542161	97562720	NM_153687	IKIP	IKK interacting protein	227295_at	121457	0.2714
12	97563209	97653342	NM_001160	APAF1	apoptotic peptidase activating factor	204859_s_at	317	2.6695
12	99118705	99142332	NM_022496	ACTR6	ARP6 actin-related protein 6 homolog (yeast)	218395_at	64431	3.1461
12	101313806	101398454	NM_000618	IGF1	insulin-like growth factor 1 (somatomedin C)	209540_at	3479	0.3909
12	101756234	101835511	NM_000277	PAH	phenylalanine hydroxylase	217583_at	5053	0.3696
12	103722491	103846562	NM_032148	SLC41A2	solute carrier family 41, member 2	243894_at	84102	0.3751
12	108399822	108458890	NM_130466	UBE3B	ubiquitin protein ligase E3B	232301_at	89910	2.6827
12	108477638	108495685	NM_052845	MMAB	methylmalonic aciduria (cobalamin deficiency) cblB type	225826_at	326625	0.3289
12	108705277	108755595	NM_021625	TRPV4	transient receptor potential cation channel, subfamily V, member 4	219516_at	59341	0.3625
12	109296332	109325815	NM_016238	ANAPC7	anaphase promoting complex subunit 7	225521_at	51434	3.684
12	109390648	109412573	NM_013300	C12orf24	chromosome 12 open reading frame 24	204521_at	29902	0.2203
12	110566275	110608122	NM_006768	BRAP	BRCA1 associated protein	213473_at	8315	3.6404
12	110761956	110765089	XR_017874	C12orf47	chromosome 12 open reading frame 47	64432_at	51275	3.165
12	112143652	112218317	NM_017901	TPCN1	two pore segment channel 1	217914_at	53373	0.3939
12	114880764	115199526	NM_015335	THRAP2	thyroid hormone receptor associated protein 2	212209_at	23389	3.5734
12	117071989	117294934	NM_016281	TAOK3	TAO kinase 3	220761_s_at	51347	2.7375
12	119049397	119116896	NM_006836	GCN1L1	GCN1 general control of amino-acid synthesis 1-like 1 (yeast)	216232_s_at	10985	2.7079
12	119900932	119924698	NM_000545	TCF1	transcription factor 1, hepatic; LF-B1, hepatic nuclear factor (HNF1), albumin proximal factor	216930_at	6927	8.073
12	120761816	120781152	NM_002150	HPD	4-hydroxyphenylpyruvate dioxygenase	206024_at	3242	0.2686
12	121321934	121473069	NM_002956	RSN	restin (Reed-Steinberg cell-expressed intermediate filament-associated protein)	242287_at	6249	3.8126
12	121523388	121551471	NM_017612	ZCCHC8	zinc finger, CCHC domain containing 8	218478_s_at	55596	2.5532
12	122206899	122272394	NM_022782	MPHOSPH9	M-phase phosphoprotein 9	221965_at	10198	3.4167
12	122652625	122671435	NM_020936	DDX55	DEAD (Asp-Glu-Ala-Asp) box polypeptide 55	231843_at	57696	12.6414
12	122986908	123023116	NM_025140	CCDC92	coiled-coil domain containing 92	218175_at	80212	0.1689
12	131774265	131791650	NM_018663	PXMP2	peroxisomal membrane protein 2, 22kDa	219076_s_at	5827	0.3349
12	131855568	131915361	NM_005895	GOLGA3	golgi autoantigen, golgin subfamily a, 3	202106_at	2802	2.6251
12	132124239	132146261	NM_003428	ZNF84	zinc finger protein 84	204453_at	7637	3.5355
13	19659609	19665037	NM_004004	GJB2	gap junction protein, beta 2, 26kDa (connexin 26)	223278_at	2706	0.2657
13	20612685	20620977	NM_005870	SAP18	Sin3A-associated protein, 18kDa	208741_at	10284	2.6104
13	23202328	23361533	NM_005932	MIPEP	mitochondrial intermediate peptidase	36830_at	4285	0.3979
13	24773666	24814561	NM_001008564	NUPL1	nucleoporin like 1	204435_at	9818	3.0956
13	25726756	25876569	NM_001260	CDK8	cyclin-dependent kinase 8	1553113_s_at	1024	2.7484
13	28172217	28190962	NM_181785	LOC283537	hypothetical protein LOC283537	214719_at	283537	0.2652
13	28981551	29067721	NM_003045	SLC7A1	solute carrier family 7 (cationic amino acid transporter, y+ system), member 1	212295_s_at	6541	0.2892
13	30089920	30131686	NM_005800	USPL1	ubiquitin specific peptidase like 1	204190_at	10208	2.8293
13	31989031	32010919	NM_014887	PFAAP5	phosphonoformate immuno-associated protein 5	221899_at	10443	2.6465
13	40261597	40282246	NM_014252	SLC25A15	solute carrier family 25 (mitochondrial carrier; ornithine transporter) member 15	222705_s_at	10166	0.2454
13	40663711	40666702	NM_032138	KBTBD7	kelch repeat and BTB (POZ) domain containing 7	223412_at	84078	3.4931
13	40915060	40915723	NR_002163	OR7E37P	olfactory receptor, family 7, subfamily E, member 37 pseudogene	217499_x_at	26636	0.3593
13	42046289	42080148	NM_003701	TNFSF11	tumor necrosis factor (ligand) superfamily, member 11	210643_at	8600	0.1808
13	43845978	43869850	NM_001010897	C13orf21	chromosome 13 open reading frame 21	228044_at	387923	0.2198
13	45434315	45524895	NM_015070	ZC3H13	zinc finger CCCH-type containing 13	209851_at	23091	2.6633
13	49004083	49057720	NM_018191	RCBTB1	regulator of chromosome condensation (RCC1) and BTB (POZ) domain containing protein 1	218352_at	55213	2.8535
13	49132863	49163612	NM_032565	EBPL	emopamil binding protein-like	223306_at	84650	0.3269
13	49454689	49597678	NR_002612	DLEU2	deleted in lymphocytic leukemia, 2	1556820_a_at	8847	3.9038
13	50921621	50925276	NM_001039938	INTS6	integrator complex subunit 6	222239_s_at	26512	3.4726
13	51242921	51276235	NM_001031719	FLJ13639	hypothetical protein FLJ13639	204800_s_at	79758	0.2922
13	72227541	72254007	NM_014953	KIAA1008	KIAA1008	234660_s_at	22894	2.8572
13	92677096	93853948	NM_005708	GPC6	glypican 6	223730_at	10082	0.1567
13	97593435	97695559	NM_001001715	FARP1	FERM, RhoGEF (ARHGEF) and pleckstrin domain protein 1 (chondrocyte-derived)	201911_s_at	10160	0.1883
13	99056937	99359714	NM_138280	CLYBL	citrate lyase beta like	238440_at	171425	0.237
13	107719978	107757366	NM_006573	TNFSF13B	tumor necrosis factor (ligand) superfamily, member 13b	223502_s_at	10673	3.1674
13	109599311	109757459	NM_001845	COL4A1	collagen, type IV, alpha 1	211980_at	1282	0.0959
13	110604086	110756079	NM_003899	ARHGEF7	Rho guanine nucleotide exchange factor (GEF) 7	1562270_at	8874	2.5768
13	112187326	112290482	NM_006322	TUBGCP3	tubulin, gamma complex associated protein 3	203690_at	10426	3.888
13	112808106	112822346	NM_000131	F7	coagulation factor VII (serum prothrombin conversion accelerator)	207300_s_at	2155	0.1935
13	112860969	112874695	NM_003891	PROZ	protein Z, vitamin K-dependent plasma glycoprotein	208034_s_at	8858	0.3551
14	19881639	19895903	NM_005484	PARP2	poly (ADP-ribose) polymerase family, member 2	204752_x_at	10038	2.8388
14	20222212	20238598	NM_002937	RNASE4	ribonuclease, RNase A family, 4	205158_at	6038	0.253
14	20226772	20238598	NM_194431	RNASE4	ribonuclease, RNase A family, 4	205158_at	6038	0.253
14	20554762	20563775	NM_016250	NDRG2	NDRG family member 2	214279_s_at	57447	0.2688
14	20608367	20627876	NM_018071	FLJ10357	hypothetical protein FLJ10357	241627_x_at	55701	3.1705
14	22410800	22417133	NM_014045	LRP10	low density lipoprotein receptor-related protein 10	201412_at	26020	0.2516
14	22485277	22496160	NM_017815	C14orf94	chromosome 14 open reading frame 94	218383_at	54930	0.3506
14	22510249	22521691	NM_032876	JUB	jub, ajuba homolog (Xenopus laevis)	225806_at	84962	0.3884
14	23098617	23107119	NM_003917	AP1G2	adaptor-related protein complex 1, gamma 2 subunit	201613_s_at	8906	0.2395
14	23670608	23671898	NM_203402	LOC161247	similar to CG10671-like	229567_at	161247	3.4905
14	30432761	30565340	NM_014574	STRN3	striatin, calmodulin binding protein 3	204496_at	29966	3.5672
14	34521982	34568519	NM_003136	SRP54	signal recognition particle 54kDa	203605_at	6729	2.5483
14	35077309	35348183	NM_014990	GARNL1	GTPase activating Rap/RanGAP domain-like 1	237216_at	253959	3.0775
14	37746955	37752019	NM_001049	SSTR1	somatostatin receptor 1	235591_at	6751	0.2946
14	38714151	38721178	NM_002687	PNN	pinin, desmosome associated protein	1567214_a_at	5411	2.811
14	44467771	44500900	NM_017658	BTBD5	BTB (POZ) domain containing 5	235727_at	54813	3.3902
14	44623074	44654552	NM_017922	PRPF39	PRP39 pre-mRNA processing factor 39 homolog (S. cerevisiae)	220553_s_at	55015	2.788
14	49429589	49431484	NM_001663	ARF6	ADP-ribosylation factor 6	203311_s_at	382	0.3328
14	49518180	49543988	NM_001012706	LOC283551	hypothetical protein LOC283551	237460_x_at	283551	0.1822
14	49645106	49653047	NM_024558	C14orf138	chromosome 14 open reading frame 138	218940_at	79609	2.7235
14	52582491	52689750	NM_030637	DDHD1	DDHD domain containing 1	231165_at	80821	4.1603
14	54104387	54325595	NM_015589	SAMD4A	sterile alpha motif domain containing 4A	215495_s_at	23034	0.3923
14	54588115	54606665	NM_144578	C14orf32	chromosome 14 open reading frame 32	239096_at	93487	2.7591
14	55116793	55221050	NM_182926	KTN1	kinectin 1 (kinesin receptor)	1562033_at	3895	6.9039
14	57006348	57030323	NM_018168	C14orf105	chromosome 14 open reading frame 105	220084_at	55195	0.1207
14	57835116	57909398	NM_002892	ARID4A	AT rich interactive domain 4A (RBP1-like)	230141_at	5926	2.6999
14	59009159	59020826	NM_144581	C14orf149	chromosome 14 open reading frame 149	227699_at	112849	0.2903
14	59785818	59829826	NM_021003	PPM1A	protein phosphatase 1A (formerly 2C), magnesium-dependent, alpha isoform	229027_at	5494	7.8396
14	60517633	60588929	NM_153811	SLC38A6	solute carrier family 38, member 6	214830_at	145389	0.3486
14	64482287	64508551	NM_198686	RAB15	RAB15, member RAS onocogene family	59697_at	376267	0.3738
14	64523260	64599123	NM_002028	FNTB	farnesyltransferase, CAAX box, beta	1568865_at	2342	2.8543
14	67213270	67232213	NM_016026	RDH11	retinol dehydrogenase 11 (all-trans/9-cis/11-cis)	217776_at	51109	0.2786
14	69148066	69251614	NM_014734	KIAA0247	KIAA0247	202181_at	9766	2.9748
14	69312305	69333707	NM_003049	SLC10A1	solute carrier family 10 (sodium/bile acid cotransporter family), member 1	207185_at	6554	0.0568
14	69415896	69568836	NM_001034852	SMOC1	SPARC related modular calcium binding 1	222783_s_at	64093	0.3437
14	69862534	69896147	NM_016468	C14orf112	chromosome 14 open reading frame 112	217645_at	51241	2.5574
14	69908627	69953515	NM_018373	SYNJ2BP	synaptojanin 2 binding protein	235722_at	55333	0.3637
14	70120710	70137137	NM_005466	MED6	mediator of RNA polymerase II transcription, subunit 6 homolog (S. cerevisiae)	207078_at	10001	2.6031
14	72595021	72657745	NM_021239	RBM25	RNA binding motif protein 25	212027_at	58517	3.2395
14	73128163	73132223	NM_152331	ACOT4	acyl-CoA thioesterase 4	229534_at	122970	0.3143
14	73621252	73735491	NM_001024674	C14orf46	chromosome 14 open reading frame 46	231959_at	91750	2.5417
14	74667926	74713045	NM_006827	TMED10	transmembrane emp24-like trafficking protein 10 (yeast)	239851_at	10972	3.2498
14	75114745	75184263	NM_017791	C14orf58	chromosome 14 open reading frame 58	1569536_at	55640	4.0278
14	76857459	76867693	NM_001513	GSTZ1	glutathione transferase zeta 1 (maleylacetoacetate isomerase)	209531_at	2954	0.3622
14	88150954	88328910	NM_183387	EML5	echinoderm microtubule associated protein like 5	242443_at	161436	2.6961
14	91505614	91576139	NM_004239	TRIP11	thyroid hormone receptor interactor 11	209778_at	9321	4.0229
14	92823727	92869138	NM_018167	BTBD7	BTB (POZ) domain containing 7	224943_at	55727	3.2386
14	93840338	93859441	NM_001756	SERPINA6	serpin peptidase inhibitor, clade A (alpha-1 antiproteinase, antitrypsin), member 6	206325_at	866	0.2357
14	93914451	93924904	NM_000295	SERPINA1	serpin peptidase inhibitor, clade A (alpha-1 antiproteinase, antitrypsin), member 1	230318_at	5265	0.2936
14	94622319	94677808	NM_030621	DICER1	Dicer1, Dcr-1 homolog (Drosophila)	216260_at	23405	0.3673
14	99827206	99842613	NM_001039355	SLC25A29	solute carrier family 25, member 29	232280_at	123096	4.5215
14	101500734	101586888	NM_001376	DYNC1H1	dynein, cytoplasmic 1, heavy chain 1	1556831_at	1778	3.4773
15	26029781	26240890	NM_004667	HERC2	hect domain and RLD 2	217902_s_at	8924	3.4024
15	27779648	27901998	NM_003257	TJP1	tight junction protein 1 (zona occludens 1)	243184_at	7082	4.0985
15	28983421	29022600	NM_014967	KIAA1018	KIAA1018	239289_x_at	22909	2.5147
15	32312958	32398222	NM_005135	SLC12A6	solute carrier family 12 (potassium/chloride transporters), member 6	223596_at	9990	4.5961
15	34970524	35180792	NM_002399	MEIS2	Meis1, myeloid ecotropic viral integration site 1 homolog 2 (mouse)	207480_s_at	4212	3.2951
15	39596666	39623756	NM_015540	RPAP1	RNA polymerase II associated protein 1	218441_s_at	26015	2.8634
15	40290026	40352923	NM_015497	TMEM87A	transmembrane protein 87A	212202_s_at	25963	5.6633
15	40575127	40612548	NM_003825	SNAP23	synaptosomal-associated protein, 23kDa	238495_at	8773	2.6278
15	40803052	40816709	NM_138477	CDAN1	congenital dyserythropoietic anemia, type I	228516_at	146059	3.8951
15	41884025	41904243	NM_005926	MFAP1	microfibrillar-associated protein 1	203406_at	4236	3.3394
15	43440614	43471127	NM_001482	GATM	glycine amidinotransferase (L-arginine:glycine amidinotransferase)	216733_s_at	2628	0.0657
15	47249714	47409294	NM_002044	GALK2	galactokinase 2	230918_at	2585	2.5818
15	47700575	47723154	NM_020234	DTWD1	DTW domain containing 1	236649_at	56986	2.5051
15	48261714	48315862	NM_003645	SLC27A2	solute carrier family 27 (fatty acid transporter), member 2	205769_at	11001	0.296
15	48503871	48579265	NM_005154	USP8	ubiquitin specific peptidase 8	229501_s_at	9101	2.6203
15	50200415	50259454	NM_006578	GNB5	guanine nucleotide binding protein (G protein), beta 5	207124_s_at	10681	0.2072
15	50661153	50758101	NM_019600	KIAA1370	KIAA1370	225327_at	56204	4.1815
15	53283084	53349877	NM_004580	RAB27A	RAB27A, member RAS oncogene family	209514_s_at	5873	0.3722
15	53906423	54073127	NM_006154	NEDD4	neural precursor cell expressed, developmentally down-regulated 4	213012_at	4734	0.3156
15	57696080	57699494	NM_004751	GCNT3	glucosaminyl (N-acetyl) transferase 3, mucin type	219508_at	9245	0.1908
15	63129366	63132592	NM_178859	OSTbeta	organic solute transporter beta	230830_at	123264	0.2529
15	65145249	65274587	NM_005902	SMAD3	SMAD, mothers against DPP homolog 3 (Drosophila)	218284_at	4088	2.5038
15	67547432	67650301	XM_370871	LOC145837	hypothetical protein LOC145837	239594_at	145837	0.3622
15	68930820	68933552	NM_197958	LARP6	La ribonucleoprotein domain family, member 6	218651_s_at	55323	0.3061
15	71639410	71712806	NM_012428	NPTN	neuroplastin	242865_at	27020	2.9981
15	75011171	75029302	NM_002902	RCN2	reticulocalbin 2, EF-hand calcium binding domain	201485_s_at	5955	2.7313
15	78232396	78265737	NM_000137	FAH	fumarylacetoacetate hydrolase (fumarylacetoacetase)	202862_at	2184	0.3376
15	81275027	81300667	XM_058720	WHDC1	WAS protein homology region 2 domain containing 1	228953_at	123720	2.8677
15	82113842	82499595	NM_207517	ADAMTSL3	ADAMTS-like 3	213974_at	57188	0.2262
15	83092584	83147530	NM_014630	ZNF592	zinc finger protein 592	204473_s_at	9640	2.7486
15	87588198	87661366	NM_018193	KIAA1794	KIAA1794	213007_at	55215	0.3752
15	88428214	88446712	NM_002168	IDH2	isocitrate dehydrogenase 2 (NADP+), mitochondrial	210046_s_at	3418	0.1651
15	88874304	88986729	NM_022769	CRTC3	CREB regulated transcription coactivator 3	218648_at	64784	2.6288
15	89248424	89266819	NM_006122	MAN2A2	mannosidase, alpha, class 2A, member 2	202032_s_at	4122	3.722
15	89274414	89298327	NM_001039675	UNC45A	unc-45 homolog A (C. elegans)	221708_s_at	55898	2.7235
15	89279219	89298327	NM_018671	UNC45A	unc-45 homolog A (C. elegans)	221708_s_at	55898	2.7235
15	98331993	98699650	NM_139057	ADAMTS17	ADAM metallopeptidase with thrombospondin type 1 motif, 17	1552727_s_at	170691	0.2955
15	99741476	99847710	NM_138322	PCSK6	proprotein convertase subtilisin/kexin type 6	210553_x_at	5046	0.2548
15	100318539	100334331	NM_199163	FLJ25222	CXYorf1-related protein	236841_at	374666	4.7501
16	68169	75845	NM_001015052	MPG	N-methylpurine-DNA glycosylase	203686_at	4350	0.3494
16	178975	219450	NM_201412	LUC7L	LUC7-like (S. cerevisiae)	1557067_s_at	55692	2.625
16	361860	371908	NM_021259	TMEM8	transmembrane protein 8 (five membrane-spanning domains)	221882_s_at	58986	0.2163
16	387193	390755	NM_005009	NME4	non-metastatic cells 4, protein expressed in	212739_s_at	4833	0.2967
16	580177	619273	NM_021168	RAB40C	RAB40C, member RAS oncogene family	242449_at	57799	3.1578
16	1299639	1315391	NM_003345	UBE2I	ubiquitin-conjugating enzyme E2I (UBC9 homolog, yeast)	208760_at	7329	2.5753
16	1604902	1667910	NM_020825	CRAMP1L	Crm, cramped-like (Drosophila)	225172_at	57585	3.19
16	1766714	1772582	NM_080861	SPSB3	splA/ryanodine receptor domain and SOCS box containing 3	221769_at	90864	3.7118
16	1799105	1817196	NM_001040427	HAGH	hydroxyacylglutathione hydrolase	205012_s_at	3029	0.3896
16	1952063	1954828	NM_002952	RPS2	ribosomal protein S2	236002_at	6187	5.4729
16	2213568	2225744	NM_004424	E4F1	E4F transcription factor 1	218524_at	1877	3.002
16	3055786	3059669	NM_001012636	IL32	interleukin 32	203828_s_at	9235	0.3099
16	3273488	3281461	NM_005741	ZNF263	zinc finger protein 263	203707_at	10127	5.4376
16	3295485	3308575	NM_153028	ZNF75A	zinc finger protein 75a	227670_at	7627	5.4158
16	3716568	3870712	NM_004380	CREBBP	CREB binding protein (Rubinstein-Taybi syndrome)	202160_at	1387	3.442
16	4740816	4757167	NM_021646	ZNF500	zinc finger protein 500	41113_at	26048	5.5737
16	8623028	8647580	NM_024109	C16orf68	chromosome 16 open reading frame 68	218945_at	79091	2.6084
16	8799193	8850684	NM_000303	PMM2	phosphomannomutase 2	203201_at	5373	2.9346
16	8856271	8860694	NM_014316	CARHSP1	calcium regulated heat stable protein 1, 24kDa	1560290_at	23589	5.2689
16	10430226	10484996	NM_024997	ATF7IP2	activating transcription factor 7 interacting protein 2	219870_at	80063	3.4366
16	11549357	11587730	NM_004862	LITAF	lipopolysaccharide-induced TNF factor	200704_at	9516	0.3721
16	15061380	15095659	NM_018427	RRN3	RRN3 RNA polymerase I transcription factor homolog (S. cerevisiae)	222204_s_at	54700	2.6356
16	19087139	19186055	NM_016524	SYT17	synaptotagmin XVII	205613_at	51760	0.2788
16	20652487	20660700	NM_017736	THUMPD1	THUMP domain containing 1	213025_at	55623	2.9748
16	20682813	20715980	NM_005622	ACSM3	acyl-CoA synthetase medium-chain family member 3	210377_at	6296	0.1883
16	20819927	20843829	NM_020424	LOC57149	hypothetical protein A-211C6.1	203897_at	57149	0.2947
16	21177343	21221918	NM_001014444	CRYM	crystallin, mu	205489_at	1428	0.2074
16	23383144	23429309	NM_015044	GGA2	golgi associated, gamma adaptin ear containing, ARF binding protein 2	208913_at	23062	2.6228
16	24458409	24491685	NM_006910	RBBP6	retinoblastoma binding protein 6	212781_at	5930	6.8568
16	24696070	24743697	NM_014494	TNRC6A	trinucleotide repeat containing 6A	224705_s_at	27327	3.7993
16	29597942	29616816	NM_014298	QPRT	quinolinate phosphoribosyltransferase (nicotinate-nucleotide pyrophosphorylase (carboxylating))	204044_at	23475	0.0634
16	29880885	29891870	NM_194280	LOC124446	hypothetical protein BC017488	224981_at	124446	0.266
16	29984545	29989236	NM_184041	ALDOA	aldolase A, fructose-bisphosphate	214687_x_at	226	0.3786
16	30472586	30477085	NM_033410	MGC13138	hypothetical protein MGC13138	57516_at	92595	3.888
16	30499495	30504511	NM_152458	FLJ32130	hypothetical protein FLJ32130	1554770_x_at	146540	2.9476
16	31027223	31031422	NM_005881	BCKDK	branched chain ketoacid dehydrogenase kinase	202030_at	10295	0.2783
16	45746798	46052519	NM_030790	ITFG1	integrin alpha FG-GAP repeat containing 1	238775_at	81533	2.8082
16	46758323	46826589	NM_032583	ABCC11	ATP-binding cassette, sub-family C (CFTR/MRP), member 11	224146_s_at	85320	3.4496
16	48745569	48826722	NM_001040284	PAPD5	PAP associated domain containing 5	226843_s_at	64282	2.5445
16	55020549	55042762	NM_007006	NUDT21	nudix (nucleoside diphosphate linked moiety X)-type motif 21	224830_at	11051	2.9924
16	55523249	55535294	NM_001010989	HERPUD1	homocysteine-inducible, endoplasmic reticulum stress-inducible, ubiquitin-like domain member 1	217168_s_at	9709	2.5296
16	55684011	55739377	NM_152727	CPNE2	copine II	225129_at	221184	0.3986
16	56038903	56052680	NM_020312	COQ9	coenzyme Q9 homolog (S. cerevisiae)	1570227_at	57017	2.9878
16	57106928	57111067	NM_024860	SETD6	SET domain containing 6	219751_at	79918	3.6346
16	57134732	57221251	NM_206999	CNOT1	CCR4-NOT transcription complex, subunit 1	231005_at	23019	2.7488
16	65745604	65751306	NM_003789	TRADD	TNFRSF1A-associated via death domain	1729_at	8717	0.3949
16	66265940	66310718	NM_030819	GFOD2	glucose-fructose oxidoreductase domain containing 2	221028_s_at	81577	2.8765
16	66855934	66893222	NM_003983	SLC7A6	solute carrier family 7 (cationic amino acid transporter, y+ system), member 6	203578_s_at	9057	4.4336
16	67130715	67158540	NM_133458	ZFP90	zinc finger protein 90 homolog (mouse)	241818_at	146198	2.7388
16	67947032	67977374	NM_005652	TERF2	telomeric repeat binding factor 2	203611_at	7014	2.835
16	70158255	70168496	NM_000353	TAT	tyrosine aminotransferase	206916_x_at	6898	0.296
16	70320404	70400477	NM_001030007	AP1G1	adaptor-related protein complex 1, gamma 1 subunit	203350_at	164	3.5204
16	70486947	70520407	NM_014761	KIAA0174	KIAA0174	200851_s_at	9798	3.1668
16	70654626	70668646	NM_020995	HPR	haptoglobin-related protein	208471_at	3250	0.2438
16	73739926	73763486	NM_153688	ZFP1	zinc finger protein 1 homolog (mouse)	226807_at	162239	7.9347
16	73885109	74024888	NM_006324	CFDP1	craniofacial development protein 1	210701_at	10428	3.8625
16	78185732	78192112	NM_001031804	MAF	v-maf musculoaponeurotic fibrosarcoma oncogene homolog (avian)	209348_s_at	4094	0.3995
16	82490273	82507277	NM_012213	MLYCD	malonyl-CoA decarboxylase	218869_at	23417	0.3625
16	84490275	84513713	NM_002163	IRF8	interferon regulatory factor 8	204057_at	3394	0.1764
16	85920443	85974864	NM_024735	FBXO31	F-box protein 31	219785_s_at	79791	3.9374
16	85997353	86082961	NM_015144	ZCCHC14	zinc finger, CCHC domain containing 14	212655_at	23174	2.6468
16	87164343	87225761	NM_144604	NHN1	conserved nuclear protein NHN1	226108_at	124245	6.4988
16	87245849	87256996	NM_002461	MVD	mevalonate (diphospho) decarboxylase	203027_s_at	4597	0.2786
16	87290410	87300301	NM_178841	RNF166	ring finger protein 166	227726_at	115992	2.6834
16	88301043	88313278	NM_004913	C16orf7	chromosome 16 open reading frame 7	205781_at	9605	2.9145
17	582597	592825	NM_024792	FAM57A	family with sequence similarity 57, member A	218898_at	79850	0.3456
17	1368033	1412835	NM_006224	PITPNA	phosphatidylinositol transfer protein, alpha	201192_s_at	5306	0.3547
17	1561553	1566255	NM_001001870	MGC14376	hypothetical protein MGC14376	214696_at	84981	3.356
17	2172722	2187428	NM_018128	TSR1	TSR1, 20S rRNA accumulation, homolog (S. cerevisiae)	218156_s_at	55720	2.5177
17	2267130	2361930	NM_024086	METT10D	methyltransferase 10 domain containing	226744_at	79066	5.5298
17	3415491	3447085	NM_018727	TRPV1	transient receptor potential cation channel, subfamily V, member 1	219632_s_at	7442	4.9289
17	3512938	3518722	NM_014604	TAX1BP3	Tax1 (human T-cell leukemia virus type I) binding protein 3	215464_s_at	30851	0.3084
17	3854488	3993002	NM_015113	ZZEF1	zinc finger, ZZ-type with EF-hand domain 1	212601_at	23140	3.483
17	3993299	4007740	NM_144611	CYB5D2	cytochrome b5 domain containing 2	225804_at	124936	0.3909
17	4949755	4967121	NM_014519	ZNF232	zinc finger protein 232	236075_s_at	7775	2.7713
17	5330971	5334855	NM_024039	MIS12	MIS12 homolog (yeast)	221559_s_at	79003	3.1729
17	6528762	6557388	NM_177550	SLC13A5	solute carrier family 13 (sodium-dependent citrate transporter), member 5	228844_at	284111	0.0281
17	7984515	7996427	NM_002616	PER1	period homolog 1 (Drosophila)	244677_at	5187	3.4865
17	10557364	10574371	NM_001004313	LOC388335	similar to RIKEN cDNA A730055C05 gene	229693_at	388335	0.2876
17	17045034	17050357	NM_178836	LOC201164	similar to CG12314 gene product	227037_at	201164	3.9748
17	18625318	18650752	NM_016078	FAM18B	family with sequence similarity 18, member B	218446_s_at	51030	2.6194
17	23670608	23679378	NM_014573	TMEM97	transmembrane protein 97	212281_s_at	27346	0.2708
17	23924260	23928078	NM_005165	ALDOC	aldolase C, fructose-bisphosphate	202022_at	230	0.3088
17	23959109	23965338	NM_144610	FLJ25006	hypothetical protein FLJ25006	244547_at	124923	2.5495
17	24977091	25281144	NM_033389	SSH2	slingshot homolog 2 (Drosophila)	230970_at	85464	2.6242
17	25730110	25819825	NM_001304	CPD	carboxypeptidase D	201941_at	1362	0.3434
17	26133828	26175817	NM_015986	CRLF3	cytokine receptor-like factor 3	235803_at	51379	3.3136
17	26742768	26889352	NM_032932	RAB11FIP4	RAB11 family interacting protein 4 (class II)	225746_at	84440	2.5082
17	27214303	27252842	NM_018428	UTP6	UTP6, small subunit (SSU) processome component, homolog (yeast)	218715_at	55813	2.9639
17	27414039	27721583	NM_003457	ZNF207	zinc finger protein 207	1556035_s_at	7756	3.917
17	27493586	27576859	NM_001033566	RHOT1	ras homolog gene family, member T1	218323_at	55288	2.8259
17	27701270	27721473	NM_001032293	ZNF207	zinc finger protein 207	1556035_s_at	7756	3.917
17	27843741	28228015	NM_015194	MYO1D	myosin ID	212338_at	4642	0.3016
17	31327648	31332636	NM_004590	CCL16	chemokine (C-C motif) ligand 16	207354_at	6360	0.1076
17	31974917	32020391	NM_024835	ZNF403	zinc finger protein 403	233936_s_at	79893	3.7343
17	32952046	33043559	NM_007247	AP1GBP1	AP1 gamma subunit binding protein 1	1553165_at	11276	6.2159
17	33046526	33077600	NM_007010	DDX52	DEAD (Asp-Glu-Ala-Asp) box polypeptide 52	212834_at	11056	3.8331
17	33761531	33809545	NM_014598	SOCS7	suppressor of cytokine signaling 7	226572_at	30837	3.1428
17	34259847	34263579	NM_000978	RPL23	ribosomal protein L23	215224_at	9349	9.031
17	34610062	34614506	NM_000981	RPL19	ribosomal protein L19	243005_at	6143	2.8538
17	34670366	34811402	NM_032875	FBXL20	F-box and leucine-rich repeat protein 20	239223_s_at	84961	3.0286
17	34816380	34861030	NM_004774	PPARBP	PPAR binding protein	225456_at	5469	2.8131
17	35109780	35138441	NM_004448	ERBB2	v-erb-b2 erythroblastic leukemia viral oncogene homolog 2, neuro/glioblastoma derived oncogene homolog (avian)	216836_s_at	2064	0.3061
17	36037498	36057629	NM_003079	SMARCE1	SWI/SNF related, matrix associated, actin dependent regulator of chromatin, subfamily e, member 1	211989_at	6605	5.4479
17	37276705	37328798	NM_001096	ACLY	ATP citrate lyase	210337_s_at	47	0.195
17	37718869	37794039	NM_003150	STAT3	signal transducer and activator of transcription 3 (acute-phase response factor)	235680_at	6774	5.0267
17	37941477	37949993	NM_000263	NAGLU	N-acetylglucosaminidase, alpha- (Sanfilippo disease IIIB)	204360_s_at	4669	0.2258
17	38105819	38150574	NM_001991	EZH1	enhancer of zeste homolog 1 (Drosophila)	32259_at	2145	3.3717
17	38250135	38256250	NM_001158	AOC2	amine oxidase, copper containing 2 (retina-specific)	207064_s_at	314	3.144
17	38256727	38263667	NM_003734	AOC3	amine oxidase, copper containing 3 (vascular adhesion protein 1)	204894_s_at	8639	3.0017
17	38306341	38318912	NM_000151	G6PC	glucose-6-phosphatase, catalytic subunit	1555612_s_at	2538	0.2834
17	38386108	38399233	NM_173079	RUNDC1	RUN domain containing 1	226298_at	146923	2.6922
17	38420148	38427921	NM_006373	VAT1	vesicle amine transport protein 1 homolog (T californica)	208626_s_at	10493	0.3023
17	39437558	39441962	NM_153006	NAGS	N-acetylglutamate synthase	229432_at	162417	3.4393
17	39778017	39785996	NM_001012479	GRN	granulin	216041_x_at	2896	0.3799
17	40580467	40585251	NM_006460	HEXIM1	hexamethylene bis-acetamide inducible 1	202815_s_at	10614	3.1742
17	42023398	42189997	NM_006178	NSF	N-ethylmaleimide-sensitive factor	1566785_x_at	4905	6.553
17	42196855	42251081	NM_030753	WNT3	wingless-type MMTV integration site family, member 3	229103_at	7473	3.3176
17	42355485	42369204	NM_001012511	GOSR2	golgi SNAP receptor complex member 2	243880_at	9570	5.2105
17	42756346	42873677	NM_152347	C17orf57	chromosome 17 open reading frame 57	1558854_a_at	124989	5.2892
17	43082274	43116003	NM_002265	KPNB1	karyopherin (importin) beta 1	213803_at	3837	2.785
17	43255637	43263902	NM_145255	MRPL10	mitochondrial ribosomal protein L10	224671_at	124995	2.6403
17	43347677	43361322	NM_003110	SP2	Sp2 transcription factor	235282_at	6668	0.3642
17	45616456	45633992	NM_000088	COL1A1	collagen, type I, alpha 1	1556499_s_at	1277	0.0869
17	45979561	45988212	NM_022827	SPATA20	spermatogenesis associated 20	218164_at	64847	0.3401
17	46067227	46124062	NM_003786	ABCC3	ATP-binding cassette, sub-family C (CFTR/MRP), member 3	208161_s_at	8714	0.3319
17	46151976	46185071	NM_006107	CROP	cisplatin resistance-associated overexpressed protein	208835_s_at	51747	3.7574
17	46294583	46296412	NM_005749	TOB1	transducer of ERBB2, 1	202704_at	10140	2.8043
17	46585919	46594449	NM_000269	NME1	non-metastatic cells 1, protein (NM23A) expressed in	226797_at	4830	2.9112
17	52320269	52346408	NM_005082	TRIM25	tripartite motif-containing 25	224806_at	7706	2.8056
17	53921897	53950211	NM_004687	MTMR4	myotubularin related protein 4	212277_at	9110	3.0264
17	54652616	54706655	NM_182569	GDPD1	glycerophosphodiester phosphodiesterase domain containing 1	238681_at	284161	4.5575
17	54763835	54833877	NM_001005404	YPEL2	yippee-like 2 (Drosophila)	227020_at	388403	3.3346
17	57297513	57360159	NM_020748	INTS2	integrator complex subunit 2	224308_s_at	57508	4.5986
17	59053533	59127402	NM_002401	MAP3K3	mitogen-activated protein kinase kinase kinase 3	227131_at	4215	3.4245
17	59933620	59964526	NM_138363	CCDC45	coiled-coil domain containing 45	225705_at	90799	3.0435
17	63144523	63170728	NM_015462	NOL11	nucleolar protein 11	221970_s_at	25926	2.9426
17	63252242	63410954	NM_004459	FALZ	fetal Alzheimer antigen	209271_at	2186	2.6107
17	64044860	64108690	NM_017565	FAM20A	family with sequence similarity 20, member A	243221_at	54757	0.3402
17	64375025	64463128	NM_007168	ABCA8	ATP-binding cassette, sub-family A (ABC1), member 8	204719_at	10351	0.263
17	64586442	64649610	NM_080284	ABCA6	ATP-binding cassette, sub-family A (ABC1), member 6	217504_at	23460	0.2991
17	68153683	68600427	NM_139177	SLC39A11	solute carrier family 39 (metal ion transporter), member 11	227046_at	201266	0.2983
17	69941431	69955163	NM_018653	GPRC5C	G protein-coupled receptor, family C, group 5, member C	230907_at	55890	0.3774
17	71095734	71097225	XR_017903	MYO15B	myosin XVB pseudogene	59375_at	80022	0.3263
17	71284110	71287455	NM_005324	H3F3B	H3 histone, family 3B (H3.3B)	211998_at	3021	3.7493
17	72187246	72218651	NM_001008529	MXRA7	matrix-remodelling associated 7	212509_s_at	439921	0.3265
17	75319477	75330616	NM_178543	ENPP7	ectonucleotide pyrophosphatase/phosphodiesterase 7	238245_at	339221	0.3899
17	75421550	75427808	NM_003655	CBX4	chromobox homolog 4 (Pc class homolog, Drosophila)	227558_at	8535	2.803
17	75528414	75624242	NM_019020	TBC1D16	TBC1 domain family, member 16	222116_s_at	125058	0.3031
17	76816674	76827450	NM_144679	C17orf56	chromosome 17 open reading frame 56	227668_at	146705	3.7453
17	77795527	77824862	NM_001893	CSNK1D	casein kinase 1, delta	207945_s_at	1453	4.0486
18	3237528	3246234	NM_006471	MRCL3	myosin regulatory light chain MRCL3	1555978_s_at	10627	2.7018
18	9126801	9273757	NM_015208	ANKRD12	ankyrin repeat domain 12	212286_at	23253	6.1234
18	11971455	12020876	NM_014214	IMPA2	inositol(myo)-1(or 4)-monophosphatase 2	203126_at	3613	0.2732
18	12662631	12692703	NM_024899	CEP76	centrosomal protein 76kDa	219311_at	79959	4.6694
18	13208795	13642753	NM_181481	C18orf1	chromosome 18 open reading frame 1	242551_at	753	0.3275
18	13610867	13642753	NM_004338	C18orf1	chromosome 18 open reading frame 1	242551_at	753	0.3275
18	17484856	17538724	NM_138340	ABHD3	abhydrolase domain containing 3	241940_at	171586	2.6914
18	19433975	19496849	NM_173505	ANKRD29	ankyrin repeat domain 29	238332_at	147463	0.2331
18	19523560	19789028	NM_198129	LAMA3	laminin, alpha 3	234608_at	3909	0.2389
18	19707004	19789028	NM_000227	LAMA3	laminin, alpha 3	234608_at	3909	0.2389
18	19826735	19966989	NM_153211	C18orf17	chromosome 18 open reading frame 17	1552307_a_at	125488	0.0981
18	26900004	26936375	NM_004949	DSC2	desmocollin 2	204751_x_at	1824	0.3118
18	27457131	27518626	NM_004775	B4GALT6	UDP-Gal:betaGlcNAc beta 1,4- galactosyltransferase, polypeptide 6	235333_at	9331	3.1812
18	31943197	31963203	NM_012319	SLC39A6	solute carrier family 39 (zinc transporter), member 6	202088_at	25800	2.5056
18	32630032	32663156	NM_015476	C18orf10	chromosome 18 open reading frame 10	212055_at	25941	0.373
18	41817500	41906221	NM_024430	PSTPIP2	proline-serine-threonine phosphatase interacting protein 2	219938_s_at	9050	0.2168
18	45563873	45593900	NM_006111	ACAA2	acetyl-Coenzyme A acyltransferase 2 (mitochondrial 3-oxoacyl-Coenzyme A thiolase)	202002_at	10449	0.1736
18	46049997	46061844	NM_015845	MBD1	methyl-CpG binding domain protein 1	241813_at	4152	3.9723
18	46748385	46768488	NM_018696	ELAC1	elaC homolog 1 (E. coli)	222869_s_at	55520	5.3347
18	46954918	46977380	NM_016626	RKHD2	ring finger and KH domain containing 2	218247_s_at	51320	2.7401
18	54958105	54977044	NM_033280	SEC11L3	SEC11-like 3 (S. cerevisiae)	235676_at	90701	9.3803
18	63324799	63334947	NM_032160	C18orf4	chromosome 18 open reading frame 4	232235_at	92126	0.3449
18	70352672	70403241	NM_032649	CNDP1	carnosine dipeptidase 1 (metallopeptidase M20 family)	223699_at	84735	0.3035
18	70474282	70762386	NM_017757	ZNF407	zinc finger protein 407	233228_at	55628	2.7964
19	1349602	1352552	NM_138924	GAMT	guanidinoacetate N-methyltransferase	205354_at	2593	0.3056
19	1442165	1448924	NM_138393	REEP6	receptor accessory protein 6	226597_at	92840	0.3212
19	3561626	3577813	XM_933013	C19orf29	chromosome 19 open reading frame 29	215954_s_at	58509	3.4542
19	3958749	3989067	NM_015897	PIAS4	protein inhibitor of activated STAT, 4	212881_at	51588	4.4692
19	4275040	4289847	NM_001013841	STAP2	signal-transducing adaptor protein-2	221610_s_at	55620	0.2756
19	4488227	4491036	NM_052972	LRG1	leucine-rich alpha-2-glycoprotein 1	228648_at	116844	0.0694
19	4590530	4604953	NM_152362	TNFAIP8L1	tumor necrosis factor, alpha-induced protein 8-like 1	227420_at	126282	0.2135
19	5538010	5573762	NM_014649	SAFB2	scaffold attachment factor B2	32099_at	9667	2.5452
19	7067638	7245011	NM_000208	INSR	insulin receptor	243002_at	3643	3.2443
19	8335011	8345257	NM_001039667	ANGPTL4	angiopoietin-like 4	221009_s_at	51129	0.357
19	9334696	9353866	NM_003451	ZNF177	zinc finger protein 177	207417_s_at	7730	3.64
19	10242779	10258291	NM_000201	ICAM1	intercellular adhesion molecule 1 (CD54), human rhinovirus receptor	202637_s_at	3383	0.1472
19	10524761	10537702	NM_023008	FLJ12949	hypothetical protein FLJ12949	227587_at	65095	5.6129
19	11314458	11317722	NM_198536	UNQ501	MBC3205	225003_at	374882	0.2812
19	12497540	12523317	NM_144976	ZNF564	zinc finger protein 564	227122_at	163050	3.8976
19	12582753	12601676	NM_153358	FLJ90396	hypothetical protein LOC163049	1553704_x_at	163049	3.8386
19	12910423	12916303	NM_004343	CALR	calreticulin	214315_x_at	811	0.3811
19	13076715	13088332	NM_017722	TRMT1	TRM1 tRNA methyltransferase 1 homolog (S. cerevisiae)	203701_s_at	55621	3.9211
19	14025417	14028719	XM_292820	LOC342979	hypothetical LOC342979	231018_at	342979	0.2571
19	14380631	14391171	NM_005804	DDX39	DEAD (Asp-Glu-Ala-Asp) box polypeptide 39	201584_s_at	10212	2.8943
19	15325335	15351603	NM_005858	AKAP8	A kinase (PRKA) anchor protein 8	203848_at	10270	3.5033
19	16617959	16625876	NM_024104	C19orf42	chromosome 19 open reading frame 42	221988_at	79086	6.049
19	18803744	18840039	NM_002911	UPF1	UPF1 regulator of nonsense transcripts homolog (yeast)	211168_s_at	5976	3.3448
19	18964177	19005308	NM_001017392	SFRS14	splicing factor, arginine/serine-rich 14	214092_x_at	10147	3.3125
19	19005471	19029980	NM_033415	ARMC6	armadillo repeat containing 6	221758_at	93436	0.268
19	19316783	19330563	NM_015329	KIAA0892	KIAA0892	227465_at	23383	3.9429
19	39482421	39538311	NM_014686	KIAA0355	KIAA0355	203288_at	9710	4.0449
19	39547909	39583076	NM_000175	GPI	glucose phosphate isomerase	208308_s_at	2821	0.3926
19	39860407	39869142	NM_001012320	ZNF302	zinc finger protein 302	218490_s_at	55900	2.7759
19	40109724	40127912	NM_194325	ZNF30	zinc finger protein 30	232014_at	90075	4.3123
19	40931352	40937260	NM_019104	F25965	protein F25965	213526_s_at	55957	2.6408
19	41177914	41179060	XM_927323	LOC644096	hypothetical protein LOC644096	44669_at	644096	2.5679
19	41411488	41421506	NM_007145	ZNF146	zinc finger protein 146	1569312_at	7705	2.6061
19	41872142	41904066	NM_152603	ZNF567	zinc finger protein 567	235648_at	163081	5.1578
19	42332830	42355455	NM_152655	ZNF585A	zinc finger protein 585A	243790_at	199704	2.8219
19	42517420	42547197	NM_181786	HKR1	GLI-Kruppel family member HKR1	231836_at	284459	2.9427
19	42921028	42962040	NM_152360	ZNF573	zinc finger protein 573	217627_at	126231	3.0279
19	43912672	43926954	NM_144691	CAPN12	calpain 12	228705_at	147968	0.219
19	43984155	43995422	NM_006149	LGALS4	lectin, galactoside-binding, soluble, 4 (galectin 4)	204272_at	3960	0.2267
19	44061042	44082201	NM_012237	SIRT2	sirtuin (silent mating type information regulation 2 homolog) 2 (S. cerevisiae)	1558331_at	22933	2.945
19	46041284	46048180	NM_000762	CYP2A6	cytochrome P450, family 2, subfamily A, polypeptide 6	211295_x_at	1548	0.0329
19	46122012	46148403	NR_001278	CYP2B7P1	cytochrome P450, family 2, subfamily B, polypeptide 7 pseudogene 1	210272_at	1556	0.1468
19	46189044	46216141	NM_000767	CYP2B6	cytochrome P450, family 2, subfamily B, polypeptide 6	217133_x_at	1555	0.1529
19	49108621	49121397	NM_003425	ZNF45	zinc finger protein 45	207304_at	7596	3.4706
19	49180195	49194317	NM_003445	ZNF155	zinc finger protein 155 (pHZ-96)	221201_s_at	7711	2.535
19	49290337	49304317	NM_013398	ZNF224	zinc finger protein 224	244462_at	7767	2.709
19	49408531	49433260	NM_182490	ZNF227	zinc finger protein 227	217403_s_at	7770	3.185
19	50196552	50233292	NM_006509	RELB	v-rel reticuloendotheliosis viral oncogene homolog B, nuclear factor of kappa light polypeptide gene enhancer in B-cells 3 (avian)	205205_at	5971	0.3807
19	50234138	50266054	NM_007056	SFRS16	splicing factor, arginine/serine-rich 16 (suppressor-of-white-apricot homolog, Drosophila)	204978_at	11129	5.7834
19	50358026	50373325	NM_024108	TRAPPC6A	trafficking protein particle complex 6A	204985_s_at	79090	0.2733
19	51010562	51058207	NM_004819	SYMPK	symplekin	1554595_at	8189	3.1344
19	51796352	51805879	NM_005184	CALM3	calmodulin 3 (phosphorylase kinase, delta)	200622_x_at	808	0.3296
19	52113773	52200174	NM_004491	GRLF1	glucocorticoid receptor DNA binding factor 1	202046_s_at	2909	0.3928
19	53065682	53081405	NM_003167	SULT2A1	sulfotransferase family, cytosolic, 2A, dehydroepiandrosterone (DHEA)-preferring, member 1	206292_s_at	6822	0.3769
19	53814360	53825474	NM_020126	SPHK2	sphingosine kinase 2	40273_at	56848	2.9177
19	53990131	54006113	NM_001190	BCAT2	branched chain aminotransferase 2, mitochondrial	203576_at	587	4.3834
19	54008086	54031746	NM_016246	DHRS10	dehydrogenase/reductase (SDR family) member 10	219113_x_at	51171	0.3137
19	54091637	54118340	NM_006184	NUCB1	nucleobindin 1	200649_at	4924	0.3009
19	54149929	54156331	NM_004324	BAX	BCL2-associated X protein	208478_s_at	581	3.0577
19	54163194	54188361	NM_002103	GYS1	glycogen synthase 1 (muscle)	201673_s_at	2997	3.9824
19	54708304	54721402	NM_004107	FCGRT	Fc fragment of IgG, receptor, transporter, alpha	218831_s_at	2217	0.3344
19	55671548	55678420	NM_175063	LOC284361	hematopoietic signal peptide-containing	224727_at	284361	0.1542
19	57159405	57181891	NM_021632	ZNF350	zinc finger protein 350	219266_at	59348	2.6083
19	57208389	57223429	NM_025040	ZNF614	zinc finger protein 614	227045_at	80110	3.7928
19	57228489	57243885	NM_014650	ZNF432	zinc finger protein 432	219848_s_at	9668	7.3182
19	59310649	59326954	NM_015629	PRPF31	PRP31 pre-mRNA processing factor 31 homolog (S. cerevisiae)	202408_s_at	26121	3.0159
19	61571320	61582709	XR_017885	ZNF542	zinc finger protein 542	229187_at	147947	4.2809
19	62394681	62422351	NM_003417	ZNF264	zinc finger protein 264	205917_at	9422	2.734
19	62456615	62465479	NM_001023563	LOC390980	similar to Zinc finger protein 264	238436_s_at	390980	2.6546
19	63180252	63206526	NM_025027	ZNF606	zinc finger protein 606	219635_at	80095	3.6338
19	63329507	63353960	NM_024620	ZNF329	zinc finger protein 329	219765_at	79673	3.1709
19	63386208	63416739	NM_016324	ZNF274	zinc finger protein 274	232436_at	10782	3.9775
19	63747648	63753894	NM_005762	TRIM28	tripartite motif-containing 28	200990_at	10155	3.2719
20	309308	326203	NM_021158	TRIB3	tribbles homolog 3 (Drosophila)	218145_at	57761	0.3524
20	1238619	1242283	NM_015685	SDCBP2	syndecan binding protein (syntenin) 2	233565_s_at	27111	0.3742
20	1300376	1321745	NM_054014	FKBP1A	FK506 binding protein 1A, 12kDa	210187_at	2280	0.3675
20	2792593	2795380	NM_080414	VPS16	vacuolar protein sorting 16 (yeast)	203459_s_at	64601	3.4008
20	3399676	3579765	NM_139321	ATRN	attractin	211852_s_at	8455	0.394
20	13318039	13567550	NM_017714	TASP1	taspase, threonine aspartase, 1	219443_at	55617	2.904
20	14252643	14266260	NM_013281	FLRT3	fibronectin leucine rich transmembrane protein 3	219250_s_at	23767	0.2896
20	22509823	22513101	NM_021784	FOXA2	forkhead box A2	210103_s_at	3170	0.3938
20	29996419	30003544	NM_030815	PDRG1	p53 and DNA damage regulated 1	225075_at	81572	2.5851
20	31410306	31452998	NM_016082	CDK5RAP1	CDK5 regulatory subunit associated protein 1	218315_s_at	51654	3.3094
20	31758176	31771764	NM_007238	PXMP4	peroxisomal membrane protein 4, 24kDa	219428_s_at	11264	0.3767
20	33278106	33328218	NM_006690	MMP24	matrix metallopeptidase 24 (membrane-inserted)	49679_s_at	10893	0.3996
20	36199765	36227114	NM_198951	TGM2	transglutaminase 2 (C polypeptide, protein-glutamine-gamma-glutamyltransferase)	201042_at	7052	0.2511
20	36534900	36640918	NM_020336	KIAA1219	KIAA1219	242233_at	57148	2.7961
20	38747929	38751290	NM_005461	MAFB	v-maf musculoaponeurotic fibrosarcoma oncogene homolog B (avian)	222670_s_at	9935	2.8459
20	41628151	41647687	NM_016276	SGK2	serum/glucocorticoid regulated kinase 2	220357_s_at	10110	0.28
20	42368611	42373303	XM_371399	C20orf142	chromosome 20 open reading frame 142	226805_at	128486	4.4474
20	44123031	44151987	NM_020967	NCOA5	nuclear receptor coactivator 5	225145_at	57727	2.7316
20	44771686	44798393	NM_030777	SLC2A10	solute carrier family 2 (facilitated glucose transporter), member 10	221024_s_at	81031	0.1384
20	45564064	45719023	NM_006534	NCOA3	nuclear receptor coactivator 3	209061_at	8202	2.9207
20	47682889	47763745	NM_004776	B4GALT5	UDP-Gal:betaGlcNAc beta 1,4- galactosyltransferase, polypeptide 5	1559391_s_at	9334	3.5128
20	54367390	54377126	NM_080821	C20orf108	chromosome 20 open reading frame 108	224693_at	116151	0.2026
20	56318177	56375969	NM_020673	RAB22A	RAB22A, member RAS oncogene family	237864_at	57403	3.527
20	60246975	60304664	NM_014835	OSBPL2	oxysterol binding protein-like 2	209222_s_at	9885	2.8869
20	61006800	61039719	NM_022105	DIDO1	death inducer-obliterator 1	213213_at	11083	2.9867
20	61054504	61070394	NM_022082	C20orf59	chromosome 20 open reading frame 59	219559_at	63910	0.3765
20	61374610	61391587	NM_018209	ARFGAP1	ADP-ribosylation factor GTPase activating protein 1	217888_s_at	55738	3.102
20	61589810	61600949	NM_001958	EEF1A2	eukaryotic translation elongation factor 1 alpha 2	204540_at	1917	0.3422
20	61622577	61623968	NM_024299	C20orf149	chromosome 20 open reading frame 149	233571_x_at	79144	0.2846
20	61841655	61845847	NM_020062	SLC2A4RG	SLC2A4 regulator	218494_s_at	56731	2.7589
20	62058499	62071662	NM_020713	GM632	KIAA1196 protein	55872_at	57473	2.5084
20	62082875	62134897	NM_012469	PRPF6	PRP6 pre-mRNA processing factor 6 homolog (S. cerevisiae)	208879_x_at	24148	2.8208
20	62174978	62181768	NM_001039467	RGS19	regulator of G-protein signalling 19	204336_s_at	10287	0.3944
21	14665307	14677380	NM_006948	STCH	stress 70 protein chaperone, microsome-associated, 60kDa	202557_at	6782	2.6447
21	18086992	18112513	NM_017447	C21orf91	chromosome 21 open reading frame 91	226109_at	54149	2.7852
21	26174732	26465003	NM_000484	APP	amyloid beta (A4) precursor protein (peptidase nexin-II, Alzheimer disease)	214953_s_at	351	0.329
21	33619084	33653999	NM_000629	IFNAR1	interferon (alpha, beta and omega) receptor 1	204191_at	3454	0.3727
21	34367693	34437200	NM_032476	MRPS6	mitochondrial ribosomal protein S6	224919_at	64968	0.3704
21	34810652	34909252	NM_004414	DSCR1	Down syndrome critical region gene 1	215253_s_at	1827	0.3868
21	36614376	36670814	NM_015358	MORC3	MORC family CW-type zinc finger 3	213000_at	23515	5.8328
21	37714472	37809347	NM_001396	DYRK1A	dual-specificity tyrosine-(Y)-phosphorylation regulated kinase 1A	209033_s_at	1859	3.5302
21	41758351	41801948	NM_005656	TMPRSS2	transmembrane protease, serine 2	226553_at	7113	3.0097
21	43462210	43465982	NM_000394	CRYAA	crystallin, alpha A	210199_at	1409	0.1723
21	43809548	43809928	NM_017445	H2BFS	H2B histone family, member S	208579_x_at	54145	0.3765
21	43963406	44006608	NM_003681	PDXK	pyridoxal (pyridoxine, vitamin B6) kinase	202671_s_at	8566	0.399
21	44018259	44020687	NM_000100	CSTB	cystatin B (stefin B)	201201_at	1476	0.3059
21	44377924	44390021	NM_004649	C21orf33	chromosome 21 open reading frame 33	210667_s_at	8209	0.3529
21	46479476	46529664	NM_003906	MCM3AP	MCM3 minichromosome maintenance deficient 3 (S. cerevisiae) associated protein	212269_s_at	8888	2.5325
21	46703318	46813028	NM_015151	DIP2A	DIP2 disco-interacting protein 2 homolog A (Drosophila)	1561286_a_at	23181	2.6362
22	16423183	16453647	NM_031481	SLC25A18	solute carrier family 25 (mitochondrial carrier), member 18	223605_at	83733	0.1772
22	16596906	16637258	NM_001196	BID	BH3 interacting domain death agonist	211725_s_at	637	0.3945
22	17403798	17489904	NM_005137	DGCR2	DiGeorge syndrome critical region gene 2	214198_s_at	9993	3.0143
22	18330070	18336530	NM_007310	COMT	catechol-O-methyltransferase	208818_s_at	1312	0.2961
22	20381825	20420071	NM_013313	YPEL1	yippee-like 1 (Drosophila)	228788_at	29799	4.0891
22	20641403	20667147	NM_003935	TOP3B	topoisomerase (DNA) III beta	215781_s_at	8940	3.1152
22	22438021	22440141	NM_213720	C22orf16	chromosome 22 open reading frame 16	224932_at	400916	0.1671
22	22907444	22915074	NM_019601	SUSD2	sushi domain containing 2	227480_at	56241	4.318
22	27608967	27783476	XM_290972	ZNRF3	zinc and ring finger 3	226360_at	84133	3.9757
22	27994283	28026505	NM_005243	EWSR1	Ewing sarcoma breakpoint region 1	210011_s_at	2130	2.8136
22	28280800	28307328	NM_003634	NIPSNAP1	nipsnap homolog 1 (C. elegans)	201708_s_at	8508	0.1606
22	29151720	29155041	NM_001003704	MTP18	mitochondrial protein 18 kDa	223172_s_at	51537	2.5495
22	29302612	29317894	NM_014303	PES1	pescadillo homolog 1, containing BRCT domain (zebrafish)	202212_at	23481	2.5557
22	29652600	29694187	NM_014941	MORC2	MORC family CW-type zinc finger 2	216863_s_at	22880	3.386
22	30165355	30215704	NM_019843	EIF4ENIF1	eukaryotic translation initiation factor 4E nuclear import factor 1	242983_at	56478	3.9279
22	31085895	31096972	NR_001450	RFPL3S	ret finger protein-like 3 antisense	214409_at	10737	4.3314
22	31526802	31589028	NM_000362	TIMP3	TIMP metallopeptidase inhibitor 3 (Sorsby fundus dystrophy, pseudoinflammatory)	201150_s_at	7078	0.1469
22	33983489	34021800	NM_001003681	HMG2L1	high-mobility group protein 2-like 1	212596_s_at	10042	3.4549
22	34374370	34394402	NM_030641	APOL6	apolipoprotein L, 6	219716_at	80830	0.3895
22	34469991	34566400	NM_001031695	RBM9	RNA binding motif protein 9	212104_s_at	23543	3.3505
22	36334449	36359517	NM_001001560	GGA1	golgi associated, gamma adaptin ear containing, ARF binding protein 1	1554670_at	26088	4.0655
22	36401559	36405755	NM_002305	LGALS1	lectin, galactoside-binding, soluble, 1 (galectin 1)	201105_at	3956	0.0881
22	36472187	36502509	NM_007032	TRIOBP	TRIO and F-actin binding protein	210276_s_at	11078	0.253
22	36531060	36533389	NM_005318	H1F0	H1 histone family, member 0	208886_at	3005	0.2718
22	37194029	37209391	NM_006855	KDELR3	KDEL (Lys-Asp-Glu-Leu) endoplasmic reticulum protein retention receptor 3	204017_at	11015	0.2324
22	37708351	37718729	NM_004900	APOBEC3B	apolipoprotein B mRNA editing enzyme, catalytic polypeptide-like 3B	206632_s_at	9582	0.374
22	38770767	39061758	NM_001024843	TNRC6B	trinucleotide repeat containing 6B	1558142_at	23112	2.8483
22	38903892	39061758	NM_015088	TNRC6B	trinucleotide repeat containing 6B	1558142_at	23112	2.8483
22	39136238	39362636	NM_020831	MKL1	megakaryoblastic leukemia (translocation) 1	212748_at	57591	2.9568
22	39583040	39653829	NM_022098	LOC63929	hypothetical protein LOC63929	226501_at	63929	2.6472
22	39818553	39906024	NM_001429	EP300	E1A binding protein p300	202221_s_at	2033	2.696
22	40107909	40125276	NM_003216	TEF	thyrotrophic embryonic factor	225840_at	7008	8.2418
22	40159438	40172973	NM_016272	TOB2	transducer of ERBB2, 2	222243_s_at	10766	2.5789
22	40326882	40346862	NM_015704	D15Wsu75e	DNA segment, Chr 15, Wayne State University 75, expressed	212527_at	27351	0.2497
22	40784331	40796719	NM_000262	NAGA	N-acetylgalactosaminidase, alpha-	202944_at	4668	0.307
22	44951327	44997024	NM_032644	PPARA	peroxisome proliferative activated receptor, alpha	244689_at	5465	3.3139
22	45071476	45108260	NM_016426	GTSE1	G-2 and S-phase expressed 1	204318_s_at	51512	9.4759
22	48552941	48604456	NM_014577	BRD1	bromodomain containing 1	204520_x_at	23774	2.5379
22	49315005	49317117	NM_001014440	LOC440836	similar to MGC52679 protein	238327_at	440836	0.3193
22	49410315	49413442	NM_000487	ARSA	arylsulfatase A	204443_at	410	0.2276
231	1465045	1470994	NM_001636	SLC25A6	solute carrier family 25 (mitochondrial carrier; adenine nucleotide translocator), member 6	212826_s_at	293	0.3075
231	2414455	2429008	NM_004729	ZBED1	zinc finger, BED-type containing 1	203043_at	9189	0.1954
231	7147497	7282682	NM_000351	STS	steroid sulfatase (microsomal), arylsulfatase C, isozyme S	203767_s_at	412	0.3881
231	12719414	12752264	NM_001039091	PRPS2	phosphoribosyl pyrophosphate synthetase 2	230352_at	5634	0.3201
231	16874735	17075656	NM_004726	REPS2	RALBP1 associated Eps domain containing 2	227425_at	9185	0.3991
231	19288095	19410315	NM_001001671	MAP3K15	mitogen-activated protein kinase kinase kinase 15	200979_at	389840	0.3087
231	19463732	19727789	NM_001024666	SH3KBP1	SH3-domain kinase binding protein 1	1554168_a_at	30011	0.2338
231	23711225	23714248	NM_002970	SAT	spermidine/spermine N1-acetyltransferase	230333_at	6303	0.3666
231	30581461	30658646	NM_000167	GK	glycerol kinase	207387_s_at	2710	0.3819
231	38028646	38071732	NM_001034853	RPGR	retinitis pigmentosa GTPase regulator	207624_s_at	6103	4.8752
231	38096302	38165553	NM_000531	OTC	ornithine carbamoyltransferase	207200_at	5009	0.2878
231	38548017	38550643	NM_021242	MID1IP1	MID1 interacting protein 1 (gastrulation specific G12-like (zebrafish))	218251_at	58526	0.3457
231	43400353	43491012	NM_000240	MAOA	monoamine oxidase A	204389_at	4128	2.5974
231	46191703	46219018	NM_017776	ZNF673	zinc finger protein 673	206583_at	55634	2.9157
231	46889575	46931154	NM_005676	RBM10	RNA binding motif protein 10	215089_s_at	8241	3.2847
231	48265201	48272048	NM_006579	EBP	emopamil binding protein (sterol isomerase)	213787_s_at	10682	0.2836
231	48640483	48645364	NM_001032384	PQBP1	polyglutamine binding protein 1	210499_s_at	10084	3.5918
231	48645834	48653877	NM_001032289	SLC35A2	solute carrier family 35 (UDP-galactose transporter), member A2	207440_at	7355	0.368
231	48857289	48867023	NM_015698	GPKOW	G patch domain and KOW motifs	203776_at	27238	2.7915
231	48915217	48918382	NM_002668	PLP2	proteolipid protein 2 (colonic epithelium-enriched)	201136_at	5355	0.2591
231	69270043	69302899	NM_001551	IGBP1	immunoglobulin (CD79A) binding protein 1	242337_at	3476	4.7912
231	70502839	70601025	NM_004606	TAF1	TAF1 RNA polymerase II, TATA box binding protein (TBP)-associated factor, 250kDa	227205_at	6872	3.6522
231	73557810	73670475	NM_006517	SLC16A2	solute carrier family 16, member 2 (monocarboxylic acid transporter 8)	204462_s_at	6567	0.1983
231	74189830	74292857	NM_004299	ABCB7	ATP-binding cassette, sub-family B (MDR/TAP), member 7	209620_s_at	22	0.3917
231	80344278	80440702	NM_003022	SH3BGRL	SH3 domain binding glutamic acid-rich protein like	201311_s_at	6451	0.2871
231	99770451	99778450	NM_003270	TSPAN6	tetraspanin 6	209109_s_at	7105	0.3526
231	100539453	100549607	NM_000169	GLA	galactosidase, alpha	214430_at	2717	0.2537
231	100627073	100675102	NM_152583	ARMCX4	armadillo repeat containing, X-linked 4	227444_at	158947	3.7058
231	102204237	102205824	NM_018476	BEX1	brain expressed, X-linked 1	218332_at	55859	0.3406
231	102518765	102519655	NM_014380	NGFRAP1	nerve growth factor receptor (TNFRSF16) associated protein 1	217963_s_at	27018	0.3242
231	110856734	110890528	NM_001039210	CXorf45	chromosome X open reading frame 45	205583_s_at	79868	2.5461
231	114701765	114791246	NM_005032	PLS3	plastin 3 (T isoform)	201215_at	5358	0.3404
231	118417051	118472462	NM_145305	LOC203427	similar to solute carrier family 25 , member 16	1557411_s_at	203427	0.0919
231	118852017	118870996	NM_023010	UPF3B	UPF3 regulator of nonsense transcripts homolog B (yeast)	218757_s_at	65109	2.6183
231	119454393	119487189	NM_013995	LAMP2	lysosomal-associated membrane protein 2	203041_s_at	3920	0.3679
231	122923270	123064027	NM_006603	STAG2	stromal antigen 2	209023_s_at	10735	2.5723
231	128408159	128485122	NM_003069	SMARCA1	SWI/SNF related, matrix associated, actin dependent regulator of chromatin, subfamily a, member 1	215294_s_at	6594	0.2154
231	128766593	128805149	NM_001008222	ZDHHC9	zinc finger, DHHC-type containing 9	222451_s_at	51114	0.3801
231	133335008	133390488	NM_001015877	PHF6	PHD finger protein 6	225501_at	84295	2.5251
231	134247385	134305623	NM_007131	ZNF75	zinc finger protein 75 (D8C6)	213659_at	7626	3.2311
231	135057346	135121176	NM_001449	FHL1	four and a half LIM domains 1	201540_at	2273	0.3295
231	151750167	151788563	NM_015922	NSDHL	NAD(P) dependent steroid dehydrogenase-like	209279_s_at	50814	0.3312
232	1465045	1470994	NM_001636	SLC25A6	solute carrier family 25 (mitochondrial carrier; adenine nucleotide translocator), member 6	212826_s_at	293	0.3075
232	2414455	2429008	NM_004729	ZBED1	zinc finger, BED-type containing 1	203043_at	9189	0.1954
232	19611914	19614093	NM_013230	CD24	CD24 molecule	209772_s_at	934	0.3459

## Sheet: Doxorubicin
Chromosome	start	stop	RefSeq Acc	Genesymbol	Description	Gene Mfr ID	LOCUSID	P	Ratio
1	1142174	1157274	NM_016547	SDF4	stromal cell derived factor 4	221972_s_at	51150	0.0362	0.832
1	1672531	1699769	NM_023018	NADK	NAD kinase	213607_x_at	65220	0.0412	0.7111
1	6596332	6606643	NM_153812	PHF13	PHD finger protein 13	225005_at	148479	0.0289	1.3845
1	7902494	7923474	NM_001561	TNFRSF9	tumor necrosis factor receptor superfamily, member 9	207536_s_at	3604	0.0136	1.5877
1	9275571	9352178	NM_025106	SPSB1	splA/ryanodine receptor domain and SOCS box containing 1	226075_at	80176	0.0495	1.4203
1	12149647	12191864	NM_001066	TNFRSF1B	tumor necrosis factor receptor superfamily, member 1B	203508_at	7133	0.0279	0.6859
1	15609028	15629422	NM_024329	EFHD2	EF-hand domain family, member D2	222483_at	79180	0.0175	1.2299
1	15858951	15860804	NM_006511	RSC1A1	regulatory solute carrier protein, family 1, member 1	214583_at	6248	0.0206	1.3014
1	23990233	23994616	NM_007260	LYPLA2	lysophospholipase II	215566_x_at	11313	0.0116	1.2126
1	26631389	26670384	NM_024887	DHDDS	dehydrodolichyl diphosphate synthase	224064_s_at	79947	0.0021	0.7152
1	29318531	29321291	NM_001003682	TTMB	TTMB protein	227386_s_at	399474	0.0326	1.3573
1	31542429	31610367	NM_016505	ZCCHC17	zinc finger, CCHC domain containing 17	223107_s_at	51538	0.0186	1.2979
1	33055763	33073252	NM_001017406	S100PBP	S100P binding protein	218370_s_at	64766	0.0037	1.4572
1	33251170	33275058	NM_001625	AK2	adenylate kinase 2	205996_s_at	204	0.0285	0.7711
1	36327073	36332120	NM_017825	ADPRHL2	ADP-ribosylhydrolase like 2	223097_at	54936	0.0112	1.4022
1	36631618	36636080	NM_032881	LSM10	LSM10, U7 small nuclear RNA associated	225593_at	84967	0.0131	0.8069
1	37712740	37722565	NM_025079	ZC3H12A	zinc finger CCCH-type containing 12A	218810_at	80149	0.0143	0.6475
1	37919829	37928779	NM_017850	C1orf109	chromosome 1 open reading frame 109	218712_at	54955	0.0216	1.2674
1	39077592	39097927	NM_022157	RRAGC	Ras-related GTP binding C	218088_s_at	64121	0.0303	1.2405
1	42391679	42394082	NM_007102	GUCA2B	guanylate cyclase activator 2B (uroguanylin)	207502_at	2981	0.0402	1.7324
1	43945805	44169418	NM_006279	ST3GAL3	ST3 beta-galactoside alpha-2,3-sialyltransferase 3	242511_at	6487	0.0155	1.7631
1	45250417	45253928	NM_000374	UROD	uroporphyrinogen decarboxylase	208970_s_at	7389	0.0146	1.2172
1	45749294	45760196	NM_002574	PRDX1	peroxiredoxin 1	208680_at	5052	0.0062	1.2971
1	47167433	47180004	NM_000778	CYP4A11	cytochrome P450, family 4, subfamily A, polypeptide 11	211231_x_at	1579	0.0499	0.5333
1	52294561	52326652	NM_152265	BTF3L4	basic transcription factor 3-like 4	225976_at	91408	0.0359	1.3394
1	60053121	60111238	NM_015888	HOOK1	hook homolog 1 (Drosophila)	225792_at	51361	0.0412	0.8325
1	61487205	61491772	XM_934772	LOC645030	hypothetical protein LOC645030	232932_at	645030	0.0309	0.571
1	67923471	67926607	NM_001924	GADD45A	growth arrest and DNA-damage-inducible, alpha	203725_at	1647	0.0178	1.6115
1	70649543	70677841	NM_001902	CTH	cystathionase (cystathionine gamma-lyase)	217127_at	1491	0.0457	0.4796
1	82038670	82230695	NM_012302	LPHN2	latrophilin 2	206953_s_at	23266	0.0113	0.721
1	88922844	89072010	NM_006256	PKN2	protein kinase N2	210969_at	5586	0.0382	0.6681
1	101228105	101263919	NM_015958	DPH5	DPH5 homolog (S. cerevisiae)	223671_x_at	51611	0.0026	1.2221
1	111818127	111822657	NM_174896	C1orf162	chromosome 1 open reading frame 162	228532_at	128346	0.042	0.7601
1	116918554	117011837	NM_001007237	IGSF3	immunoglobulin superfamily, member 3	202421_at	3321	0.0167	1.4023
1	143807764	143828279	NM_004892	SEC22B	SEC22 vesicle trafficking protein homolog B (S. cerevisiae)	209206_at	9554	0.0272	1.2351
1	147872321	147883410	XM_934503	FAM91A2	family with sequence similarity 91, member A2	222001_x_at	57234	0.048	0.8029
1	148122634	148124856	NM_003528	HIST2H2BE	histone 2, H2be	202708_s_at	8349	0.0308	1.3399
1	148788522	148800037	NM_019032	ADAMTSL4	ADAMTS-like 4	220578_at	54507	0.0126	1.5902
1	148866146	148868722	NM_207168	ENSA	endosulfine alpha	221487_s_at	2029	0.0343	0.6875
1	149221178	149234734	NM_003568	ANXA9	annexin A9	210085_s_at	8416	0.005	1.6728
1	149493821	149506579	NM_002810	PSMD4	proteasome (prosome, macropain) 26S subunit, non-ATPase, 4	211609_x_at	5710	0.0196	1.2143
1	152229853	152231250	NM_001030	RPS27	ribosomal protein S27 (metallopanstimulin 1)	200741_s_at	6232	0.0196	1.2094
1	153483620	153491898	NM_006589	C1orf2	chromosome 1 open reading frame 2	203550_s_at	10712	0.0187	0.7258
1	153797805	153800920	XM_930505	LOC645676	hypothetical protein LOC645676	1554057_at	645676	0.0333	1.3825
1	159402818	159407634	NM_000309	PPOX	protoporphyrinogen oxidase	204788_s_at	5498	0.0165	1.382
1	159466081	159474579	NM_005122	NR1I3	nuclear receptor subfamily 1, group I, member 3	1570188_at	9970	0.0151	0.4613
1	165957832	166026684	NM_003953	MPZL1	myelin protein zero-like 1	201875_s_at	9019	0.0323	0.8021
1	167926432	167947351	NM_000655	SELL	selectin L (lymphocyte adhesion molecule 1)	204563_at	6402	0.0323	1.2645
1	176164904	176205673	NM_033127	LZTR2	leucine zipper transcription regulator 2	1564423_a_at	89866	0.047	0.718
1	176961002	177115546	NM_018037	RALGPS2	Ral GEF with PH domain and SH3 binding motif 2	227224_at	55103	0.0329	1.2995
1	177317846	177331753	NM_022371	TOR3A	torsin family 3, member A	218459_at	64222	0.0141	1.3202
1	178100539	178100934	NM_022347	IFRG15	interferon responsive gene 15	214801_at	64163	0.0184	1.3113
1	179269762	179291256	NM_001531	MR1	major histocompatibility complex, class I-related	210224_at	3140	0.0159	1.8393
1	179324261	179326597	NM_016545	IER5	immediate early response 5	218611_at	51278	0.02	1.428
1	181871831	182164289	NM_015149	RGL1	ral guanine nucleotide dissociation stimulator-like 1	209568_s_at	23179	0.0089	1.4102
1	199616589	199635292	NM_005558	LAD1	ladinin 1	216641_s_at	3898	0.0315	0.7836
1	199701245	199704922	NM_012396	PHLDA3	pleckstrin homology-like domain, family A, member 3	218634_at	23612	0.0412	1.4877
1	201414553	201422500	NM_001276	CHI3L1	chitinase 3-like 1 (cartilage glycoprotein-39)	209396_s_at	1116	0.0102	0.132
1	204924912	204974249	NM_004759	MAPKAPK2	mitogen-activated protein kinase-activated protein kinase 2	215050_x_at	9261	0.0212	0.7557
1	209815004	209818722	NM_021194	SLC30A1	solute carrier family 30 (zinc transporter), member 1	228181_at	7779	0.0152	1.412
1	219119382	219125018	NM_021958	HLX1	H2.0-like homeobox 1 (Drosophila)	214438_at	3142	0.042	1.4497
1	222368436	222413869	NM_015176	FBXO28	F-box protein 28	1555971_s_at	23219	0.0067	1.2847
1	222611218	222630318	NM_014184	CNIH4	cornichon homolog 4 (Drosophila)	228437_at	29097	0.0105	1.5391
1	224079599	224099884	NM_000120	EPHX1	epoxide hydrolase 1, microsomal (xenobiotic)	202017_at	2052	0.0256	1.6179
1	227523382	227545358	NM_145257	C1orf96	chromosome 1 open reading frame 96	225904_at	126731	0.0154	1.5365
1	231152993	231180842	NM_032324	C1orf57	chromosome 1 open reading frame 57	223272_s_at	84284	0.0008	1.7839
1	232809401	232811894	NM_182972	IRF2BP2	interferon regulatory factor 2 binding protein 2	224569_s_at	359948	0.0142	1.3738
1	243065262	243074982	NM_198076	FAM36A	family with sequence similarity 36, member A	224820_at	116228	0.0269	1.3578
2	10101133	10112414	NM_003597	KLF11	Kruppel-like factor 11	218486_at	8462	0.0486	1.3507
2	10361277	10485194	NM_134421	HPCAL1	hippocalcin-like 1	205462_s_at	3241	0.0212	0.7613
2	20311934	20390625	NM_015317	PUM2	pumilio homolog 2 (Drosophila)	216221_s_at	23369	0.004	1.2403
2	38148250	38156796	NM_000104	CYP1B1	cytochrome P450, family 1, subfamily B, polypeptide 1	202437_s_at	1545	0.0056	1.9286
2	39066469	39201067	NM_005633	SOS1	son of sevenless homolog 1 (Drosophila)	212780_at	6654	0.0339	1.2077
2	53945075	54051354	NM_014614	PSME4	proteasome (prosome, macropain) activator subunit 4	212222_at	23198	0.019	1.2668
2	55034675	55051958	NM_001039753	FLJ42562	similar to echinoderm microtubule associated protein like 5	229656_s_at	400954	0.0221	1.4515
2	55629018	55698253	NM_020463	SMEK2	KIAA1387 protein	222270_at	57223	0.0162	1.7188
2	58127224	58240510	NM_006296	VRK2	vaccinia related kinase 2	243299_at	7444	0.023	0.5848
2	61558573	61618922	NM_003400	XPO1	exportin 1 (CRM1 homolog, yeast)	208775_at	7514	0.0331	0.7364
2	64712260	64734550	NM_014755	SERTAD2	SERTA domain containing 2	202656_s_at	9792	0.0034	1.6287
2	65137103	65164477	NM_015147	CEP68	centrosomal protein 68kDa	212677_s_at	23177	0.0294	2.1322
2	71534268	71767401	NM_003494	DYSF	dysferlin, limb girdle muscular dystrophy 2B (autosomal recessive)	218660_at	8291	0.0046	0.6812
2	74216036	74228547	NM_001035505	BOLA3	bolA-like 3 (E. coli)	227291_s_at	388962	0.0197	0.8307
2	85696794	85729917	NM_006590	USP39	ubiquitin specific peptidase 39	217829_s_at	10713	0.0233	1.245
2	86294633	86418288	NM_022912	REEP1	receptor accessory protein 1	204365_s_at	65055	0.005	3.9947
2	100803045	100979719	NM_002518	NPAS2	neuronal PAS domain protein 2	213462_at	4862	0.0165	0.7395
2	101680920	101877584	NM_004834	MAP4K4	mitogen-activated protein kinase kinase kinase kinase 4	222548_s_at	9448	0.0123	1.5342
2	108702369	108767683	NM_006267	RANBP2	RAN binding protein 2	201711_x_at	5903	0.0286	0.7344
2	110327155	110329743	XR_017795	LOC205251	LOC205251	228614_at	205251	0.0469	0.8279
2	113058507	113063088	NM_032309	CHCHD5	coiled-coil-helix-coiled-coil-helix domain containing 5	223479_s_at	84269	0.0095	0.7927
2	113119998	113137873	NM_005415	SLC20A1	solute carrier family 20 (phosphate transporter), member 1	201920_at	6574	0.0098	0.7207
2	119776271	119840788	NM_001017927	LOC130355	hypothetical protein LOC130355	237212_at	130355	0.0408	1.7505
2	120695324	120697454	NR_000034	FAM11B	family with sequence similarity 11, member B	219253_at	79134	0.0129	0.7851
2	136380724	136459692	NM_001349	DARS	aspartyl-tRNA synthetase	201624_at	1615	0.0356	0.7958
2	143351665	143463576	NM_001032998	KYNU	kynureninase (L-kynurenine hydrolase)	210662_at	8942	0.0413	0.4295
2	161811004	161846633	XM_931396	LOC643194	hypothetical protein LOC643194	237609_at	643194	0.0403	1.5421
2	173129025	173172108	NM_002610	PDK1	pyruvate dehydrogenase kinase, isozyme 1	226452_at	5163	0.0008	0.4796
2	174921124	174968689	NM_004882	CIR	CBF1 interacting corepressor	209571_at	9541	0.0059	1.3424
2	183289244	183351500	NM_018981	DNAJC10	DnaJ (Hsp40) homolog, subfamily C, member 10	221782_at	54431	0.03	0.7376
2	190133561	190153858	NM_014585	SLC40A1	solute carrier family 40 (iron-regulated transporter), member 1	233123_at	30061	0.0298	1.7433
2	197405973	197499699	NM_024989	PGAP1	GPI deacylase	213469_at	80055	0.0406	0.5796
2	197567495	197771007	NM_153697	ANKRD44	ankyrin repeat domain 44	226641_at	91526	0.0042	0.5912
2	200484274	200501241	NM_153689	FLJ38973	hypothetical protein FLJ38973	238974_at	205327	0.0335	1.2359
2	215504511	215605055	NM_015657	ABCA12	ATP-binding cassette, sub-family A (ABC1), member 12	215465_at	26154	0.0163	7.6056
2	217071765	217074435	NM_000998	RPL37A	ribosomal protein L37a	214041_x_at	6168	0.0387	1.4136
2	217206372	217237404	NM_000597	IGFBP2	insulin-like growth factor binding protein 2, 36kDa	202718_at	3485	0.0041	0.4044
2	219782738	219791916	NM_005689	ABCB6	ATP-binding cassette, sub-family B (MDR/TAP), member 6	203192_at	10058	0.0243	1.2744
2	219826209	219845154	XR_017844	TUBA4	tubulin, alpha 4	207490_at	80086	0.0412	1.9141
2	230989225	231089486	NM_003113	SP100	SP100 nuclear antigen	210985_s_at	6672	0.0191	0.5191
2	234351715	234406806	XM_291007	LOC339766	hypothetical protein LOC339766	1556167_at	339766	0.0228	0.2928
3	4996208	5001861	NM_003670	BHLHB2	basic helix-loop-helix domain containing, class B, 2	201169_s_at	8553	0.0467	0.5236
3	5204433	5236642	NM_014674	EDEM1	ER degradation enhancer, mannosidase alpha-like 1	203279_at	9695	0.0475	0.7827
3	9410634	9413752	XR_017845	LOC440944	hypothetical gene supported by AK128398	1555860_x_at	440944	0.0442	1.2186
3	9933782	9950314	NM_032732	IL17RC	interleukin 17 receptor C	224514_x_at	84818	0.0084	1.3973
3	12367959	12450843	NM_015869	PPARG	peroxisome proliferative activated receptor, gamma	232331_at	5468	0.003	1.6299
3	14161648	14195143	NM_004628	XPC	xeroderma pigmentosum, complementation group C	209375_at	7508	0.0323	1.3739
3	14419110	14503974	NM_003043	SLC6A6	solute carrier family 6 (neurotransmitter transporter, taurine), member 6	228754_at	6533	0.0419	0.6033
3	16949586	17107089	NM_015184	PLCL2	phospholipase C-like 2	213309_at	23228	0.0452	1.4424
3	23961810	23996241	NM_005126	NR1D2	nuclear receptor subfamily 1, group D, member 2	225768_at	9975	0.0192	1.2524
3	37878673	38000964	NM_001008392	CTDSPL	CTD (carboxy-terminal domain, RNA polymerase II, polypeptide A) small phosphatase-like	201906_s_at	10217	0.0072	0.8154
3	42176669	42229116	NM_014965	TRAK1	trafficking protein, kinesin binding 1	226013_at	22906	0.0184	1.2642
3	43095730	43122569	NM_032806	C3orf39	chromosome 3 open reading frame 39	225689_at	84892	0.0298	0.762
3	47256057	47299044	NM_182903	KIF9	kinesin family member 9	231319_x_at	64147	0.0405	0.7749
3	48931285	48997978	NM_006321	ARIH2	ariadne homolog 2 (Drosophila)	238068_at	10425	0.008	1.3219
3	49369613	49370795	NM_000581	GPX1	glutathione peroxidase 1	200736_s_at	2876	0.0097	1.3139
3	49686439	49695938	NM_001640	APEH	N-acylaminoacyl-peptide hydrolase	242015_x_at	327	0.0416	1.3009
3	52554423	52688770	NM_018165	PB1	polybromo 1	220355_s_at	55193	0.0165	1.2994
3	53504116	53821001	NM_000720	CACNA1D	calcium channel, voltage-dependent, L type, alpha 1D subunit	228560_at	776	0.0426	1.3492
3	57969201	58133018	NM_001457	FLNB	filamin B, beta (actin binding protein 278)	208613_s_at	2317	0.0366	0.6874
3	59710076	61212164	NM_002012	FHIT	fragile histidine triad gene	206492_at	2272	0.0205	0.707
3	61522285	62254738	NM_002841	PTPRG	protein tyrosine phosphatase, receptor type, G	204944_at	5793	0.0297	0.6099
3	64054587	64186171	NM_198859	PRICKLE2	prickle-like 2 (Drosophila)	225968_at	166336	0.0035	1.791
3	102775732	102795971	NM_020357	PCNP	PEST proteolytic signal containing nuclear protein	217816_s_at	57092	0.0195	1.2594
3	109791274	109896383	NM_014648	DZIP3	zinc finger DAZ interacting protein 3	213186_at	9666	0.0162	1.3152
3	120670489	120694698	NM_020231	C3orf9	chromosome 3 open reading frame 9	218587_s_at	56983	0.0266	0.697
3	123526701	123543506	NM_005213	CSTA	cystatin A (stefin A)	204971_at	1475	0.0146	2.6646
3	134775264	134791795	NM_017548	CDV3	CDV3 homolog (mouse)	213554_s_at	55573	0.0451	0.8177
3	139388838	139448419	NM_014154	ARMC8	armadillo repeat containing 8	1555281_x_at	25852	0.0058	0.6386
3	147269917	147361972	NM_000935	PLOD2	procollagen-lysine, 2-oxoglutarate 5-dioxygenase 2	202619_s_at	5352	0.0076	0.5159
3	171039723	171070412	NM_024727	LRRC31	leucine rich repeat containing 31	220622_at	79782	0.009	1.8766
3	173706158	173723963	NM_003810	TNFSF10	tumor necrosis factor (ligand) superfamily, member 10	202687_s_at	8743	0.0203	1.5361
3	181802654	181811453	NM_133462	TTC14	tetratricopeptide repeat domain 14	225180_at	151613	0.0464	0.8329
3	183993985	184122117	NM_014616	ATP11B	ATPase, Class VI, type 11B	1554556_a_at	23200	0.0423	0.7293
3	186691478	186699496	NM_080652	TMEM41A	transmembrane protein 41A	225991_at	90407	0.0226	1.3536
3	198882661	198948604	XM_032901	KIAA0226	KIAA0226	212735_at	9711	0.001	1.3442
4	916262	942444	NM_032326	MGC4618	hypothetical protein MGC4618	223462_at	84286	0.0211	1.4094
4	2218958	2233537	NM_006454	MXD4	MAX dimerization protein 4	212346_s_at	10608	0.005	1.4816
4	39132139	39136963	NM_000661	RPL9	ribosomal protein L9	200032_s_at	6133	0.0029	1.2112
4	40120483	40212725	NM_019027	FLJ20273	RNA-binding protein	1565597_at	54502	0.0384	1.3902
4	40953686	40965203	NM_004181	UCHL1	ubiquitin carboxyl-terminal esterase L1 (ubiquitin thiolesterase)	201387_s_at	7345	0.0181	1.5098
4	69546965	69576487	NM_001076	UGT2B15	UDP glucuronosyltransferase 2 family, polypeptide B15	207392_x_at	7366	0.0145	1.2789
4	70180806	70195357	NM_053039	UGT2B28	UDP glucuronosyltransferase 2 family, polypeptide B28	211682_x_at	54490	0.0297	1.2374
4	74488870	74505996	NM_000477	ALB	albumin	214842_s_at	213	0.0192	1.9396
4	74566326	74588582	NM_001133	AFM	afamin	206840_at	173	0.0069	2.8412
4	75207855	75387680	NM_001004346	MTHFD2L	methylenetetrahydrofolate dehydrogenase (NADP+ dependent) 2-like	220346_at	441024	0.0415	1.5804
4	83958838	84031424	NM_014933	SEC31L1	SEC31-like 1 (S. cerevisiae)	200945_s_at	22872	0.0032	1.2322
4	85949043	86037187	NM_178583	WDFY3	WD repeat and FYVE domain containing 3	212606_at	23001	0.0114	1.2827
4	102163610	102487376	NM_000944	PPP3CA	protein phosphatase 3 (formerly 2B), catalytic subunit, alpha isoform (calcineurin A alpha)	202425_x_at	5530	0.0226	1.2822
4	122968333	123011092	NM_018190	BBS7	Bardet-Biedl syndrome 7	219688_at	55212	0.0447	2.0285
4	129061027	129106554	NM_152778	MGC33302	hypothetical protein MGC33302	228282_at	256471	0.0453	1.2498
4	140594411	140616520	NM_031296	RAB33B	RAB33B, member RAS oncogene family	221014_s_at	83452	0.042	1.3209
4	154345068	154479918	NM_015271	TRIM2	tripartite motif-containing 2	215945_s_at	23321	0.0365	1.6045
4	160407764	160500771	XM_376350	RAPGEF2	Rap guanine nucleotide exchange factor (GEF) 2	1569237_at	9693	0.0287	1.5815
4	166468268	166483675	NM_001017369	SC4MOL	sterol-C4-methyl oxidase-like	243543_at	6307	0.0245	0.6475
4	170145316	170167997	NM_032783	CBR4	carbonyl reductase 4	213626_at	84869	0.0151	1.2878
4	177478109	177487348	NM_021928	SPCS3	signal peptidase complex subunit 3 homolog (S. cerevisiae)	222753_s_at	60559	0.0362	0.7799
4	186554834	186558384	NM_181726	ANKRD37	ankyrin repeat domain 37	227337_at	353322	0.0498	0.5103
5	1854509	1869165	NM_004553	NDUFS6	NADH dehydrogenase (ubiquinone) Fe-S protein 6, 13kDa (NADH-coenzyme Q reductase)	203606_at	4726	0.0259	1.2161
5	16526147	16670118	NM_001034850	FLJ20152	hypothetical protein FLJ20152	218532_s_at	54463	0.0201	0.6413
5	16718413	16989139	NM_012334	MYO10	myosin X	201976_s_at	4651	0.0211	3.2521
5	32160581	32210182	NM_022130	GOLPH3	golgi phosphoprotein 3 (coat-protein)	236851_x_at	64083	0.0366	0.3852
5	35033963	35083756	NM_031900	AGXT2	alanine-glyoxylate aminotransferase 2	229229_at	64902	0.0269	1.8646
5	35988967	36027256	NM_152404	UGT3A1	UDP glycosyltransferase 3 family, polypeptide A1	237572_at	133688	0.0096	0.6352
5	57785566	57791670	NM_006622	PLK2	polo-like kinase 2 (Drosophila)	201939_at	10769	0.0201	1.7501
5	57914696	58183163	NM_138453	RAB3C	RAB3C, member RAS oncogene family	241977_s_at	115827	0.046	1.3234
5	70918910	70988981	NM_022132	MCCC2	methylcrotonoyl-Coenzyme A carboxylase 2 (beta)	209624_s_at	64087	0.032	0.6506
5	74068250	74098798	NM_170681	GFM2	G elongation factor, mitochondrial 2	225392_at	84340	0.0015	1.2288
5	79986050	80208390	NM_002439	MSH3	mutS homolog 3 (E. coli)	233263_at	4437	0.0008	0.4853
5	102622341	102642260	NM_033211	LOC90355	hypothetical gene supported by AF038182; BC009203	221823_at	90355	0.0307	1.6234
5	110436925	110441623	NM_138551	TSLP	thymic stromal lymphopoietin	235737_at	85480	0.0472	1.3319
5	111526214	111782909	NM_022140	EPB41L4A	erythrocyte membrane protein band 4.1 like 4A	228259_s_at	64097	0.0034	1.433
5	133734769	133755698	NM_003337	UBE2B	ubiquitin-conjugating enzyme E2B (RAD6 homolog)	202335_s_at	7320	0.0322	1.373
5	138730787	138746900	NM_005847	SLC23A1	solute carrier family 23 (nucleobase transporters), member 1	223732_at	9963	0.0268	1.93
5	139924604	139928867	NM_080670	SLC35A4	solute carrier family 35, member A4	224626_at	113829	0.0086	0.7769
5	139999196	140005173	NM_018502	PRO1580	hypothetical protein PRO1580	221096_s_at	55374	0.0069	0.721
5	148941328	148994720	NM_001001669	FLJ41603	FLJ41603 protein	227717_at	389337	0.0235	1.6143
5	154178247	154210362	NM_032385	C5orf4	chromosome 5 open reading frame 4	48030_i_at	10826	0.0296	1.3821
5	154218391	154236545	NM_004779	CNOT8	CCR4-NOT transcription complex, subunit 8	202162_s_at	9337	0.0164	0.7592
5	159368758	159425128	NM_003314	TTC1	tetratricopeptide repeat domain 1	201434_at	7265	0.0399	1.2344
5	172415976	172496576	NM_153607	LOC153222	adult retina protein	238476_at	153222	0.0383	1.3132
5	175748390	175749357	NM_138820	HIGD2A	HIG1 domain family, member 2A	209328_x_at	192286	0.0302	1.4503
5	180615979	180620725	NM_032765	TRIM52	tripartite motif-containing 52	221897_at	84851	0.0365	1.4734
6	24511132	24533795	NM_020662	MRS2L	MRS2-like, magnesium homeostasis factor (S. cerevisiae)	218536_at	57380	0.0325	0.7967
6	26163947	26164678	NM_005319	HIST1H1C	histone 1, H1c	209398_at	3006	0.0338	1.4809
6	26232352	26232897	NM_003512	HIST1H2AC	histone 1, H2ac	215071_s_at	8334	0.0305	1.5706
6	26381183	26381619	NM_003525	HIST1H2BI	histone 1, H2bi	208523_x_at	8346	0.048	2.3777
6	30565250	30569077	NM_005516	HLA-E	major histocompatibility complex, class I, E	217456_x_at	3133	0.0153	1.3469
6	31344508	31347834	NM_002117	HLA-C	major histocompatibility complex, class I, C	214459_x_at	3107	0.0193	1.2511
6	31429628	31432914	NM_005514	HLA-B	major histocompatibility complex, class I, B	209140_x_at	3106	0.0091	1.2807
6	31737841	31741142	NM_033177	BAT4	HLA-B associated transcript 4	225472_at	7918	0.0259	1.4967
6	31741636	31745822	NM_001320	CSNK2B	casein kinase 2, beta polypeptide	231777_at	1460	0.0294	1.6057
6	31802796	31806018	NM_013974	DDAH2	dimethylarginine dimethylaminohydrolase 2	215537_x_at	23564	0.0487	0.7459
6	31910672	31915520	NM_001040437	C6orf48	chromosome 6 open reading frame 48	220755_s_at	50854	0.0103	1.5367
6	32929916	32935606	NM_002800	PSMB9	proteasome (prosome, macropain) subunit, beta type, 9 (large multifunctional peptidase 2)	204279_at	5698	0.0361	1.5671
6	34663043	34772603	NM_022758	C6orf106	chromosome 6 open reading frame 106	217924_at	64771	0.034	0.7731
6	34953533	34963797	NM_005643	TAF11	TAF11 RNA polymerase II, TATA box binding protein (TBP)-associated factor, 28kDa	1558136_s_at	6882	0.0049	1.3438
6	35649345	35764692	NM_004117	FKBP5	FK506 binding protein 5	224856_at	2289	0.0488	0.6046
6	36754465	36763087	NM_000389	CDKN1A	cyclin-dependent kinase inhibitor 1A (p21, Cip1)	202284_s_at	1026	0.003	1.3888
6	43651923	43691357	NM_006502	POLH	polymerase (DNA directed), eta	233852_at	5429	0.0157	1.4972
6	43747020	43763506	NM_018135	MRPS18A	mitochondrial ribosomal protein S18A	218385_at	55168	0.0185	1.2411
6	46296434	46401364	NM_005822	DSCR1L1	Down syndrome critical region gene 1-like 1	203498_at	10231	0.0143	1.613
6	64339879	64351448	NM_003463	PTP4A1	protein tyrosine phosphatase type IVA, member 1	1559322_at	7803	0.0339	1.7864
6	88441693	88468645	NM_018064	C6orf166	chromosome 6 open reading frame 166	223144_s_at	55122	0.0315	1.2494
6	109414338	109521970	NM_014454	SESN1	sestrin 1	218346_s_at	27244	0.0047	1.8386
6	127629713	127651202	NM_030963	RNF146	ring finger protein 146	244517_x_at	81847	0.0093	1.9412
6	130381427	130504278	NM_001007102	L3MBTL3	l(3)mbt-like 3 (Drosophila)	229393_at	84456	0.0422	1.7292
6	131613197	131646366	NM_004842	AKAP7	A kinase (PRKA) anchor protein 7	205772_s_at	9465	0.048	0.5891
6	133177401	133180396	NM_001016	RPS12	ribosomal protein S12	213377_x_at	6206	0.0008	1.2465
6	136621419	136652682	NM_014739	BCLAF1	BCL2-associated transcription factor 1	214499_s_at	9774	0.036	0.7409
6	143114299	143137675	NM_006734	HIVEP2	human immunodeficiency virus type I enhancer binding protein 2	212642_s_at	3097	0.0359	1.2305
6	149763188	149763875	NM_001002255	SUMO4	SMT3 suppressor of mif two 3 homolog 4 (S. cerevisiae)	215452_x_at	387082	0.0375	1.2311
6	150181625	150227173	NM_032832	LRP11	low density lipoprotein receptor-related protein 11	225060_at	84918	0.0421	1.3994
6	151228384	151464716	NM_015440	MTHFD1L	methylenetetrahydrofolate dehydrogenase (NADP+ dependent) 1-like	225520_at	25902	0.0417	1.5251
6	158653680	158852848	NM_001007466	TULP4	tubby like protein 4	218184_at	56995	0.0032	1.3752
6	160022745	160034343	NM_000636	SOD2	superoxide dismutase 2, mitochondrial	215078_at	6648	0.0015	0.4661
6	166742844	167195761	NM_001006932	RPS6KA2	ribosomal protein S6 kinase, 90kDa, polypeptide 2	212912_at	6196	0.0178	0.5181
7	5052079	5073323	NM_021163	RBAK	RB-associated KRAB repressor	1553122_s_at	57786	0.0403	1.6397
7	10980041	11175770	NM_001007157	PHF14	PHD finger protein 14	204525_at	9678	0.0105	1.343
7	12693486	12697084	NM_005738	ARL4A	ADP-ribosylation factor-like 4A	205020_s_at	10124	0.0332	1.384
7	29486011	29520469	NM_001039936	CHN2	chimerin (chimaerin) 2	207486_x_at	1124	0.0274	0.6473
7	32874309	32897897	NM_015483	KBTBD2	kelch repeat and BTB (POZ) domain containing 2	212447_at	25948	0.0161	1.2513
7	33135677	33612205	NM_001033604	PTHB1	parathyroid hormone-responsive B1	37549_g_at	27241	0.0453	1.3661
7	39572534	39579005	NM_020192	C7orf36	chromosome 7 open reading frame 36	223433_at	57002	0.0087	1.3389
7	42915397	42918182	NM_024054	C7orf25	chromosome 7 open reading frame 25	53202_at	79020	0.0408	1.3409
7	47970308	47985771	NM_004507	HUS1	HUS1 checkpoint homolog (S. pombe)	204883_s_at	3364	0.0382	0.8021
7	50625259	50767544	NM_001001549	GRB10	growth factor receptor-bound protein 10	209409_at	2887	0.0497	1.2927
7	66023669	66058575	NM_017994	FLJ10099	hypothetical protein FLJ10099	218008_at	55069	0.0116	0.7489
7	75463591	75515257	NM_016086	STYXL1	serine/threonine/tyrosine interacting-like 1	232353_s_at	51657	0.0027	1.2624
7	76435514	76436410	XR_017765	LOC441261	farnesyl pyrophosphate synthetase like	231366_at	441261	0.0269	0.5299
7	86812947	86867045	NM_021151	CROT	carnitine O-octanoyltransferase	204573_at	54677	0.0025	1.7544
7	90176648	90677840	NM_012395	PFTK1	PFTAIRE protein kinase 1	204604_at	5218	0.0389	0.8293
7	94052478	94123414	NM_003919	SGCE	sarcoglycan, epsilon	204688_at	8910	0.0108	0.7246
7	98994384	99000264	NM_001009958	ZNF655	zinc finger protein 655	1554726_at	79027	0.0334	1.3349
7	99451155	99473339	NM_003439	ZKSCAN1	zinc finger with KRAB and SCAN domains 1	214670_at	7586	0.0277	1.3527
7	99542638	99554915	NM_005641	TAF6	TAF6 RNA polymerase II, TATA box binding protein (TBP)-associated factor, 80kDa	203572_s_at	6878	0.0092	1.3461
7	99644497	99707549	NM_178831	GATS	opposite strand transcription unit to STAG3	227321_at	352954	0.0278	1.4621
7	100055975	100077095	NM_003227	TFR2	transferrin receptor 2	207883_s_at	7036	0.0411	0.654
7	100156359	100159259	NM_000799	EPO	erythropoietin	207257_at	2056	0.0077	0.6177
7	100557172	100569026	NM_000602	SERPINE1	serpin peptidase inhibitor, clade E (nexin, plasminogen activator inhibitor type 1), member 1	202627_s_at	5054	0.0235	0.5936
7	100625730	100631022	NM_178176	MOGAT3	monoacylglycerol O-acyltransferase 3	234850_at	346606	0.0347	0.6366
7	111633879	111770320	NM_021994	ZNF277	zinc finger protein 277	1555193_a_at	11179	0.036	0.7581
7	116380617	116657313	NM_018412	ST7	suppression of tumorigenicity 7	207524_at	7982	0.0336	0.5736
7	128382184	128482434	NM_012470	TNPO3	transportin 3	214550_s_at	23534	0.0304	1.3769
7	129919174	129933369	NM_002402	MEST	mesoderm specific transcript homolog (mouse)	202016_at	4232	0.0232	0.6539
7	134226699	134306014	NM_033139	CALD1	caldesmon 1	214880_x_at	800	0.0216	1.3694
7	134483364	134501190	NM_018295	TMEM140	transmembrane protein 140	242475_at	55281	0.031	2.0854
7	137795619	137920873	NM_003852	TRIM24	tripartite motif-containing 24	204391_x_at	8805	0.0349	1.3106
7	145444386	147749019	NM_014141	CNTNAP2	contactin associated protein-like 2	219300_s_at	26047	0.0257	1.6807
7	150540509	150555250	NM_007189	ABCF2	ATP-binding cassette, sub-family F (GCN20), member 2	207622_s_at	10061	0.0078	0.7638
7	150794728	150847942	NM_005614	RHEB	Ras homolog enriched in brain	213409_s_at	6009	0.02	1.5499
7	150884958	151204728	NM_016203	PRKAG2	protein kinase, AMP-activated, gamma 2 non-catalytic subunit	233748_x_at	51422	0.0051	0.7173
7	154720476	154732879	NM_005542	INSIG1	insulin induced gene 1	201625_s_at	3638	0.0289	0.7247
7	156624425	156754823	NM_014671	UBE3C	ubiquitin protein ligase E3C	1554793_at	9690	0.0312	0.6013
8	11697599	11734227	NM_004462	FDFT1	farnesyl-diphosphate farnesyltransferase 1	238666_at	2222	0.0168	0.6651
8	13116438	13416766	NM_024767	DLC1	deleted in liver cancer 1	210762_s_at	10395	0.029	1.4527
8	17824779	17929764	NM_006197	PCM1	pericentriolar material 1	214118_x_at	5108	0.0128	1.4773
8	30361486	30549276	NM_001008710	RBPMS	RNA binding protein with multiple splicing	209488_s_at	11030	0.0388	0.7926
8	38763938	38829703	NM_006283	TACC1	transforming, acidic coiled-coil containing protein 1	242290_at	6867	0.0243	1.8158
8	57148167	57149623	NM_001023	RPS20	ribosomal protein S20	200949_x_at	6224	0.0015	1.2123
8	62739838	62764840	NM_020164	ASPH	aspartate beta-hydroxylase	210896_s_at	444	0.0409	0.8029
8	79740885	79792490	NM_016010	C8orf70	chromosome 8 open reading frame 70	205308_at	51101	0.0205	1.7148
8	94812904	94822364	NM_203390	RBM12B	RNA binding motif protein 12B	238122_at	389677	0.0146	1.5287
8	96007377	96030767	NM_033285	TP53INP1	tumor protein p53 inducible nuclear protein 1	225912_at	94241	0.0068	1.4338
8	102278456	102287020	NM_016096	ZNF706	zinc finger protein 706	227132_at	51123	0.0398	1.513
8	103285907	103320522	NM_015713	RRM2B	ribonucleotide reductase M2 B (TP53 inducible)	223342_at	50484	0.0011	2.1002
8	103334745	103493671	NM_015902	EDD1	E3 ubiquitin protein ligase, HECT domain containing, 1	1555888_at	51366	0.0036	1.9927
8	110415812	110425087	NM_020189	ENY2	enhancer of yellow 2 homolog (Drosophila)	226775_at	56943	0.0101	1.3964
8	125632212	125809840	NM_014751	MTSS1	metastasis suppressor 1	203037_s_at	9788	0.0018	0.6867
8	127633869	127639648	NM_174911	FAM84B	family with sequence similarity 84, member B	225864_at	157638	0.0455	1.2672
8	144733041	144750726	NM_001960	EEF1D	eukaryotic translation elongation factor 1 delta (guanine nucleotide exchange protein)	203113_s_at	1936	0.0001	1.2628
8	144765933	144770036	NM_003313	TSTA3	tissue specific transplantation antigen P35B	201644_at	7264	0.0381	0.817
8	145012207	145019422	NM_031308	EPPK1	epiplakin 1	232164_s_at	83481	0.0206	1.986
8	145692917	145698312	NM_032902	PPP1R16A	protein phosphatase 1, regulatory (inhibitor) subunit 16A	225203_at	84988	0.0098	0.775
8	145700231	145703357	NM_005309	GPT	glutamic-pyruvate transaminase (alanine aminotransferase)	206709_x_at	2875	0.0421	0.762
9	6748083	7165647	NM_015061	JMJD2C	jumonji domain containing 2C	244385_at	23081	0.0092	1.3059
9	15460634	15500250	NM_021144	PSIP1	PC4 and SFRS1 interacting protein 1	205961_s_at	11168	0.0085	1.6084
9	21792635	21855970	NM_002451	MTAP	methylthioadenosine phosphorylase	204956_at	4507	0.0113	1.4372
9	34624720	34627768	NM_005866	OPRS1	opioid receptor, sigma 1	214484_s_at	10280	0.0203	0.7944
9	35819266	35837232	NM_016446	C9orf127	chromosome 9 open reading frame 127	207839_s_at	51754	0.0014	1.988
9	37428111	37455396	NM_014872	ZBTB5	zinc finger and BTB domain containing 5	203026_at	9925	0.0209	1.2792
9	37475945	37493693	NM_022490	POLR1E	polymerase (RNA) I polypeptide E, 53kDa	218997_at	64425	0.0143	0.7019
9	37909614	38059210	NM_003028	SHB	Src homology 2 domain containing adaptor protein B	1557458_s_at	6461	0.0156	1.3905
9	76787693	76833130	NM_152420	C9orf41	chromosome 9 open reading frame 41	228324_at	138199	0.0425	0.7566
9	78982181	79222219	NM_001018037	VPS13A	vacuolar protein sorting 13 homolog A (S. cerevisiae)	213686_at	23230	0.0307	0.8091
9	80101879	80134829	NM_021154	PSAT1	phosphoserine aminotransferase 1	223062_s_at	29968	0.0341	1.5384
9	85427786	85448858	NM_001001551	C9orf103	chromosome 9 open reading frame 103	227865_at	414328	0.0069	1.5194
9	94860810	94887236	NM_145006	SUSD3	sushi domain containing 3	227182_at	203328	0.0393	0.417
9	98443354	98457420	NM_153698	C9orf21	chromosome 9 open reading frame 21	227534_at	195827	0.0441	0.7756
9	113365073	113401532	NM_012212	LTB4DH	leukotriene B4 12-hydroxydehydrogenase	242775_at	22949	0.0193	1.6643
9	114182172	114274505	NM_032303	HSDL2	hydroxysteroid dehydrogenase like 2	209513_s_at	84263	0.0278	1.4227
9	114967620	115024010	XM_376903	KIAA0674	KIAA0674	76897_s_at	23307	0.0139	0.5712
9	116413461	116447786	NM_153045	C9orf91	chromosome 9 open reading frame 91	221865_at	203197	0.0252	1.5225
9	118227328	119217138	NM_014010	ASTN2	astrotactin 2	209693_at	23245	0.031	2.7415
9	123141176	123172366	NM_198194	STOM	stomatin	201061_s_at	2040	0.0497	1.5392
9	128716874	129025264	NM_014636	RALGPS1	Ral GEF with PH domain and SH3 binding motif 1	1555452_at	9649	0.027	1.3128
9	129254355	129305599	NM_001005374	LRSAM1	leucine rich repeat and sterile alpha motif containing 1	235449_at	90678	0.0391	0.6121
9	129588152	129592184	NM_001261	CDK9	cyclin-dependent kinase 9 (CDC2-related kinase)	203198_at	1025	0.0341	0.6813
9	129605329	129616377	NM_001018078	FPGS	folylpolyglutamate synthase	202945_at	2356	0.0366	0.7665
9	129709986	129719126	NM_175039	ST6GALNAC4	ST6 (alpha-N-acetyl-neuraminyl-2,3-beta-galactosyl-1,3)-N-acetylgalactosaminide alpha-2,6-sialyltransferase 4	220937_s_at	27090	0.0015	0.5921
9	133389012	133396476	NM_031432	UCK1	uridine-cytidine kinase 1	223141_at	83549	0.0498	1.2196
9	133441978	133602746	NM_005312	RAPGEF1	Rap guanine nucleotide exchange factor (GEF) 1	226389_s_at	2889	0.0399	0.6375
9	136358231	136472252	NM_002957	RXRA	retinoid X receptor, alpha	202426_s_at	6256	0.0495	0.7178
9	138954708	138958994	NM_018998	FBXW5	F-box and WD-40 domain protein 5	223050_s_at	54461	0.027	0.7035
10	32597865	32676119	NM_025209	EPC1	enhancer of polycomb homolog 1 (Drosophila)	225417_at	80314	0.0082	0.8266
10	35524836	35541892	NM_182725	CREM	cAMP responsive element modulator	228092_at	1390	0.0061	1.4865
10	60606353	60677062	NM_032439	PHYHIPL	phytanoyl-CoA 2-hydroxylase interacting protein-like	226623_at	84457	0.0368	1.6008
10	69912103	69957590	NM_152707	SLC25A16	solute carrier family 25 (mitochondrial carrier; Graves disease autoantigen), member 16	235747_at	8034	0.0234	1.2723
10	72749038	72793148	NM_018344	SLC29A3	solute carrier family 29 (nucleoside transporters), member 3	219344_at	55315	0.0284	1.4161
10	74436981	74526630	NM_001017962	P4HA1	procollagen-proline, 2-oxoglutarate 4-dioxygenase (proline 4-hydroxylase), alpha polypeptide I	207543_s_at	5033	0.006	0.6789
10	79463580	79470480	NM_033022	RPS24	ribosomal protein S24	200061_s_at	6229	0.0056	1.2091
10	91082283	91090314	NM_001031683	IFIT3	interferon-induced protein with tetratricopeptide repeats 3	204747_at	3437	0.0428	1.4936
10	92970349	93034001	NM_032373	PCGF5	polycomb group ring finger 5	227935_s_at	84333	0.0063	1.248
10	97941445	98021316	NM_013314	BLNK	B-cell linker	207655_s_at	29760	0.0369	1.5488
10	101899841	101935393	NM_006459	SPFH1	SPFH domain family, member 1	202441_at	10613	0.0216	0.824
10	102096762	102114578	NM_005063	SCD	stearoyl-CoA desaturase (delta-9-desaturase)	211708_s_at	6319	0.0347	0.5819
10	104668104	104677365	NM_199077	CNNM2	cyclin M2	209874_x_at	54805	0.0494	1.4583
10	114125946	114178128	NM_016234	ACSL5	acyl-CoA synthetase long-chain family member 5	218322_s_at	51703	0.0033	0.6434
10	120779218	120783844	NM_199461	NANOS1	nanos homolog 1 (Drosophila)	228523_at	340719	0.032	2.2608
11	395716	407397	NM_021805	SIGIRR	single immunoglobulin and toll-interleukin 1 receptor (TIR) domain	218921_at	59307	0.0466	0.676
11	834446	857116	NM_001025237	TSPAN4	tetraspanin 4	1558152_at	7106	0.0172	0.5012
11	2922236	2970183	NM_005969	NAP1L4	nucleosome assembly protein 1-like 4	201414_s_at	4676	0.0316	1.2268
11	5667664	5688669	NM_006074	TRIM22	tripartite motif-containing 22	213293_s_at	10346	0.0128	2.2853
11	6581783	6588677	NM_001014795	ILK	integrin-linked kinase	201234_at	3611	0.0111	0.7042
11	7491626	7631558	NM_003621	PPFIBP2	PTPRF interacting protein, binding protein 2 (liprin beta 2)	212841_s_at	8495	0.0224	1.3109
11	14621907	14848926	NM_000922	PDE3B	phosphodiesterase 3B, cGMP-inhibited	222317_at	5140	0.0117	0.6608
11	18256793	18300297	NM_181508	HPS5	Hermansky-Pudlak syndrome 5	204544_at	11234	0.007	1.505
11	32808065	32832700	NM_024081	PRRG4	proline rich Gla (G-carboxyglutamic acid) 4 (transmembrane)	238513_at	79056	0.0035	1.5377
11	32994304	33011704	NM_139160	DEPDC7	DEP domain containing 7	228293_at	91614	0.0297	1.641
11	35229329	35397372	NM_004171	SLC1A2	solute carrier family 1 (glial high affinity glutamate transporter), member 2	208389_s_at	6506	0.0435	0.4739
11	43658881	43834745	NM_016142	HSD17B12	hydroxysteroid (17-beta) dehydrogenase 12	242616_at	51144	0.0229	0.6113
11	47193089	47217339	NM_000107	DDB2	damage-specific DNA binding protein 2, 48kDa	203409_at	1643	0.0003	2.3895
11	56931003	56951170	NM_199329	SLC43A3	solute carrier family 43, member 3	210692_s_at	29015	0.0414	0.6963
11	61488333	61491708	NM_002032	FTH1	ferritin, heavy polypeptide 1	214211_at	2495	0.015	1.4966
11	62236673	62251514	XM_495877	HNRPUL2	heterogeneous nuclear ribonucleoprotein U-like 2	225405_at	221092	0.0369	1.2226
11	63060856	63070506	NM_004585	RARRES3	retinoic acid receptor responder (tazarotene induced) 3	204070_at	5920	0.0345	1.7652
11	63283939	63290900	XM_933539	MGC3032	hypothetical protein MGC3032	218641_at	65998	0.0053	1.4045
11	64646304	64651417	NM_004927	MRPL49	mitochondrial ribosomal protein L49	201717_at	740	0.0013	1.3157
11	65869419	65871737	NM_006876	B3GNT1	UDP-GlcNAc:betaGal beta-1,3-N-acetylglucosaminyltransferase 1	203188_at	11041	0.0085	1.3247
11	66189045	66201851	NM_031492	RBM4B	RNA binding motif protein 4B	235511_at	83759	0.0202	1.2414
11	66580897	66596060	NM_014578	RHOD	ras homolog gene family, member D	209885_at	29984	0.0493	1.3288
11	66962094	66967559	NM_020441	CORO1B	coronin, actin binding protein, 1B	64486_at	57175	0.0273	0.7736
11	67166602	67174706	NM_080658	ACY3	aspartoacylase (aminocyclase) 3	230481_at	91703	0.0131	1.698
11	70012766	70185520	NM_133266	SHANK2	SH3 and multiple ankyrin repeat domains 2	243681_at	22941	0.0167	0.7047
11	75833717	75940237	NM_020193	C11orf30	chromosome 11 open reading frame 30	222807_at	56946	0.0348	1.4676
11	77267414	77383365	NM_033547	INTS4	integrator complex subunit 4	233193_x_at	92105	0.0281	0.594
11	82650150	82675025	NM_021825	MDS025	hypothetical protein MDS025	218288_s_at	60492	0.0433	1.2929
11	107848053	107874323	NM_153705	KDELC2	KDEL (Lys-Asp-Glu-Leu) containing 2	225128_at	143888	0.0416	1.3137
11	111461079	111462669	NM_012459	TIMM8B	translocase of inner mitochondrial membrane 8 homolog B (yeast)	218357_s_at	26521	0.0122	1.2878
11	113815387	113826211	NM_015523	REXO2	REX2, RNA exonuclease 2 homolog (S. cerevisiae)	218194_at	25996	0.0466	1.253
11	119586957	119605860	NM_178507	OAF	OAF homolog (Drosophila)	225510_at	220323	0.0072	0.5718
11	125658192	125668281	NM_148910	TIRAP	toll-interleukin 1 receptor (TIR) domain containing adaptor protein	1552360_a_at	114609	0.0468	1.3298
12	2774414	2783385	NM_002014	FKBP4	FK506 binding protein 4, 59kDa	200895_s_at	2288	0.039	1.2317
12	4300632	4332599	NM_020375	C12orf5	chromosome 12 open reading frame 5	219099_at	57103	0.0272	1.6929
12	14547862	14612058	NM_024829	FLJ22662	hypothetical protein FLJ22662	218454_at	79887	0.0429	1.2675
12	14818562	14819224	NM_177925	H2AFJ	H2A histone family, member J	225245_x_at	55766	0.0097	1.8067
12	25249447	25295121	NM_033360	KRAS	v-Ki-ras2 Kirsten rat sarcoma viral oncogene homolog	204010_s_at	3845	0.0188	1.6806
12	26982583	27010129	NM_015633	FGFR1OP2	FGFR1 oncogene partner 2	1556283_s_at	26127	0.0126	0.7367
12	27017390	27058405	NM_016551	TM7SF3	transmembrane 7 superfamily member 3	222477_s_at	51768	0.0032	1.3603
12	44409887	44588086	NM_152641	ARID2	AT rich interactive domain 2 (ARID, RFX-like)	225490_at	196528	0.0382	1.4343
12	48310594	48324716	NM_001031698	PRPF40B	PRP40 pre-mRNA processing factor 40 homolog B (S. cerevisiae)	226966_at	25766	0.0239	1.7238
12	48517823	48523142	NM_181708	LOC144233	hypothetical protein LOC144233	234979_at	144233	0.0008	1.4422
12	48765279	48780692	NM_139071	SMARCD1	SWI/SNF related, matrix associated, actin dependent regulator of chromatin, subfamily d, member 1	203183_s_at	6602	0.0258	0.6144
12	49741257	49763600	NM_030809	C12orf22	chromosome 12 open reading frame 22	221260_s_at	81566	0.0451	1.3073
12	50731458	50739554	NM_173157	NR4A1	nuclear receptor subfamily 4, group A, member 1	202340_x_at	3164	0.0372	0.4571
12	51744665	51759405	NM_032840	SPRYD3	SPRY domain containing 3	225134_at	84926	0.0429	1.4281
12	51837714	51860647	NM_015989	CSAD	cysteine sulfinic acid decarboxylase	1568620_at	51380	0.0012	1.5994
12	54704791	54717887	NM_022465	ZNFN1A4	zinc finger protein, subfamily 1A, 4 (Eos)	226761_at	64375	0.0405	1.2923
12	54798297	54802545	NM_032786	ZC3H10	zinc finger CCCH-type containing 10	227430_at	84872	0.0322	0.7367
12	55097174	55129433	NM_003920	TIMELESS	timeless homolog (Drosophila)	203046_s_at	8914	0.008	0.815
12	55151003	55168448	NM_013267	GLS2	glutaminase 2 (liver, mitochondrial)	1564706_s_at	27165	0.0216	0.2846
12	55933814	55977083	NM_014925	R3HDM2	R3H domain containing 2	203831_at	22864	0.0299	1.3758
12	67488247	67520481	NM_006882	MDM2	Mdm2, transformed 3T3 cell double minute 2, p53 binding protein (mouse)	217373_x_at	4193	0.0306	2.0151
12	67531222	67613246	NM_198320	CPM	carboxypeptidase M	235019_at	1368	0.0016	0.4611
12	78509876	78608921	NM_002583	PAWR	PRKC, apoptosis, WT1, regulator	226231_at	5074	0.0443	1.3979
12	93066630	93223356	NM_005761	PLXNC1	plexin C1	213241_at	10154	0.031	1.7551
12	114880764	115199526	NM_015335	THRAP2	thyroid hormone receptor associated protein 2	216109_at	23389	0.0212	1.5318
12	119366147	119368598	NM_016399	TRIAP1	TP53 regulated inhibitor of apoptosis 1	218403_at	51499	0.0025	1.5944
12	123374914	123568793	NM_006312	NCOR2	nuclear receptor co-repressor 2	207760_s_at	9612	0.047	0.6605
13	31503437	31768771	NM_023037	FRY	furry homolog (Drosophila)	204072_s_at	10129	0.0059	0.6744
13	43351969	43364438	NM_153218	FLJ38725	hypothetical protein FLJ38725	1553141_at	144811	0.0318	1.4322
13	44868044	44890515	NM_001010875	SLC25A30	solute carrier family 25, member 30	226782_at	253512	0.0123	1.5207
13	51242921	51276235	NM_001031719	FLJ13639	hypothetical protein FLJ13639	204800_s_at	79758	0.0426	1.2902
13	73284697	73606043	NM_016285	KLF12	Kruppel-like factor 12	206966_s_at	11278	0.0254	0.8136
13	94052105	94079947	NM_180989	GPR180	G protein-coupled receptor 180	1566256_s_at	160897	0.0425	0.6211
13	97593435	97900024	NM_005766	FARP1	FERM, RhoGEF (ARHGEF) and pleckstrin domain protein 1 (chondrocyte-derived)	201911_s_at	10160	0.0207	0.8037
14	20997023	21014961	NM_032846	RAB2B	RAB2B, member RAS oncogene family	225074_at	84932	0.0178	0.8136
14	22510249	22516272	NM_198086	JUB	jub, ajuba homolog (Xenopus laevis)	225806_at	84962	0.0111	1.4921
14	23682414	23685695	NM_002818	PSME2	proteasome (prosome, macropain) activator subunit 2 (PA28 beta)	201762_s_at	5721	0.0196	1.2514
14	30161272	30274769	NM_182835	SCFD1	sec1 family domain containing 1	215548_s_at	23256	0.0355	1.2048
14	49120040	49122844	NM_001032	RPS29	ribosomal protein S29	201094_at	6235	0.0003	1.2319
14	49429589	49431484	NM_001663	ARF6	ADP-ribosylation factor 6	224788_at	382	0.0459	0.7969
14	50170110	50204773	NM_021818	SAV1	salvador homolog 1 (Drosophila)	222573_s_at	60485	0.0381	1.2272
14	52393743	52487460	NM_006832	PLEKHC1	pleckstrin homology domain containing, family C (with FERM domain) member 1	209210_s_at	10979	0.0266	0.764
14	61298920	61332899	NM_003082	SNAPC1	small nuclear RNA activating complex, polypeptide 1, 43kDa	205443_at	6617	0.0302	0.7015
14	64475625	64479284	NM_002083	GPX2	glutathione peroxidase 2 (gastrointestinal)	239595_at	2877	0.0405	2.5791
14	67156332	67188190	NM_001172	ARG2	arginase, type II	203946_s_at	384	0.0476	0.4286
14	72505912	72523417	NM_178441	ZFYVE1	zinc finger, FYVE domain containing 1	223387_at	53349	0.0247	1.2088
14	73423339	73468556	NM_021188	ZNF410	zinc finger protein 410	209944_at	57862	0.0374	1.2209
14	75114745	75184263	NM_017791	C14orf58	chromosome 14 open reading frame 58	222866_s_at	55640	0.0393	0.8097
14	75197374	75491175	NM_015072	TTLL5	tubulin tyrosine ligase-like family, member 5	208099_x_at	23093	0.0167	1.523
14	76323339	76348983	NM_015305	ANGEL1	angel homolog 1 (Drosophila)	213099_at	23357	0.0236	1.302
14	77208502	77244109	NM_006020	ALKBH1	alkB, alkylation repair homolog 1 (E. coli)	236721_at	8846	0.0412	1.9253
14	80716147	80757328	NM_201595	GTF2A1	general transcription factor IIA, 1, 19/37kDa	225433_at	2957	0.0154	0.7357
14	80806662	80934680	NM_033104	STON2	stonin 2	227461_at	85439	0.0039	1.4044
14	87915904	87974557	NM_018418	SPATA7	spermatogenesis associated 7	219583_s_at	55812	0.0367	1.4051
14	88951496	88955890	XM_378472	LOC400236	hypothetical LOC400236	227887_at	400236	0.021	1.4937
14	103055749	103058923	NM_001823	CKB	creatine kinase, brain	200884_at	1152	0.0167	0.6126
14	104245213	104256992	NM_022489	C14orf173	chromosome 14 open reading frame 173	222534_s_at	64423	0.0228	0.4659
14	104290547	104297036	NM_021709	SIVA	CD27-binding (Siva) protein	210792_x_at	10572	0.026	0.683
15	36331808	36433533	NM_152594	SPRED1	sprouty-related, EVH1 domain containing 1	235074_at	161742	0.0037	2.5025
15	36533647	36563158	NM_173611	FAM98B	family with sequence similarity 98, member B	225086_at	283742	0.002	1.4373
15	38013639	38115089	NM_001013703	EIF2AK4	eukaryotic translation initiation factor 2 alpha kinase 4	225164_s_at	440275	0.0012	1.7502
15	39388758	39412111	NM_007280	OIP5	Opa interacting protein 5	213599_at	11339	0.0262	0.3665
15	41852090	41856794	NM_025165	ELL3	elongation factor RNA polymerase II-like 3	219518_s_at	80237	0.0276	0.7769
15	43510055	43512939	NM_197955	C15orf48	chromosome 15 open reading frame 48	223484_at	84419	0.0454	0.4919
15	48639782	48766260	NM_017672	TRPM7	transient receptor potential cation channel, subfamily M, member 7	237884_x_at	54822	0.0343	1.9379
15	49528181	49702241	NM_015263	DMXL2	Dmx-like 2	212820_at	23312	0.016	0.7539
15	50661153	50758101	NM_019600	KIAA1370	KIAA1370	225327_at	56204	0.0367	1.2571
15	61232592	61236794	NM_015920	RPS27L	ribosomal protein S27-like	218007_s_at	51065	0.0006	1.4507
15	64569720	64577200	NM_006049	SNAPC5	small nuclear RNA activating complex, polypeptide 5, 19kDa	1554093_a_at	10302	0.0244	1.3461
15	72798943	72804930	NM_000499	CYP1A1	cytochrome P450, family 1, subfamily A, polypeptide 1	205749_at	1543	0.0281	0.5028
15	73983255	74013999	NM_147188	FBXO22	F-box protein 22	225737_s_at	26263	0.0187	1.2803
15	80608216	80611920	NM_001021	RPS17	ribosomal protein S17	201665_x_at	6218	0.0067	1.2023
15	81314789	81412477	NM_199332	HOMER2	homer homolog 2 (Drosophila)	217080_s_at	9455	0.0107	0.6513
15	81464408	81471362	NM_144597	C15orf40	chromosome 15 open reading frame 40	1552310_at	123207	0.0049	1.373
15	82113842	82499595	NM_207517	ADAMTSL3	ADAMTS-like 3	213974_at	57188	0.0472	0.6916
15	82945253	82967951	NM_181877	ZSCAN2	zinc finger and SCAN domain containing 2	231188_at	54993	0.0103	1.6305
15	88345756	88425029	NM_198526	ZNF710	zinc finger protein 710	213657_s_at	374655	0.0168	1.6454
15	96304947	96318064	NM_183376	ARRDC4	arrestin domain containing 4	225283_at	91947	0.0119	1.4144
15	97462809	97493311	NM_145728	DMN	desmuslin	212730_at	23336	0.0168	1.388
15	99533455	99609649	NM_014918	CHSY1	carbohydrate (chondroitin) synthase 1	203044_at	22856	0.0363	1.2991
15	99741476	99847710	NM_138322	PCSK6	proprotein convertase subtilisin/kexin type 6	210553_x_at	5046	0.0127	0.6771
15	99999572	100010117	NM_078474	TM2D3	TM2 domain containing 3	221702_s_at	80213	0.0008	0.7823
15	100011478	100082168	NM_152334	TARSL2	threonyl-tRNA synthetase-like 2	227611_at	123283	0.0004	0.5694
16	624430	626348	NM_032366	MGC13114	hypothetical protein MGC13114	228114_x_at	84326	0.0058	1.2348
16	2038600	2078713	NM_021056	TSC2	tuberous sclerosis 2	215735_s_at	7249	0.0404	0.6035
16	2672499	2699032	NM_018992	KCTD5	potassium channel tetramerisation domain containing 5	218474_s_at	54442	0.0057	1.2704
16	4500741	4504857	NM_013399	C16orf5	chromosome 16 open reading frame 5	223960_s_at	29965	0.0315	1.5974
16	20652487	20660700	NM_017736	THUMPD1	THUMP domain containing 1	206555_s_at	55623	0.0219	1.4007
16	20699016	20725296	NM_080663	EXOD1	exonuclease domain containing 1	240603_s_at	112479	0.0309	1.466
16	27122317	27140544	NM_024773	JMJD5	jumonji domain containing 5	220070_at	79831	0.0248	2.2213
16	29709559	29724207	NM_007317	KIF22	kinesin family member 22	202183_s_at	3835	0.0123	0.7121
16	30904033	30907972	NM_025193	HSD3B7	hydroxy-delta-5-steroid dehydrogenase, 3 beta- and steroid delta-isomerase 7	222817_at	80270	0.0461	0.817
16	31632096	31680365	NM_001004300	ZNF720	zinc finger protein 720	242091_at	124411	0.0444	1.3444
16	49288551	49324488	NM_022162	CARD15	caspase recruitment domain family, member 15	220066_at	64127	0.0042	0.4415
16	49727830	49742653	NM_002968	SALL1	sal-like 1 (Drosophila)	206893_at	6299	0.0203	1.4299
16	51747339	51918283	NM_025134	CHD9	chromodomain helicase DNA binding protein 9	212615_at	80205	0.0065	1.2949
16	55042925	55068908	NM_018233	OGFOD1	2-oxoglutarate and iron-dependent oxygenase domain containing 1	221090_s_at	55239	0.0258	1.2653
16	55200012	55200896	NM_005953	MT2A	metallothionein 2A	212185_x_at	4502	0.0226	0.3681
16	55249356	55250713	NM_005949	MT1F	metallothionein 1F (functional)	217165_x_at	4494	0.0403	0.2536
16	55261275	55262542	NM_005951	MT1H	metallothionein 1H	206461_x_at	4496	0.0351	0.3366
16	65701416	65739943	NM_025187	C16orf70	chromosome 16 open reading frame 70	223440_at	80262	0.0206	1.4036
16	65765371	65767127	NM_003946	NOL3	nucleolar protein 3 (apoptosis repressor with CARD domain)	221566_s_at	8996	0.0175	0.6254
16	66525908	66528254	NM_002801	PSMB10	proteasome (prosome, macropain) subunit, beta type, 10	202659_at	5699	0.0276	1.5
16	68938325	68964785	NM_018332	DDX19A	DEAD (Asp-Glu-Ala-As) box polypeptide 19A	1570128_at	55308	0.0267	0.4582
16	73464972	73576518	NM_030581	WDR59	WD repeat domain 59	228295_at	79726	0.0109	1.4987
16	76691052	76691596	NM_130844	WWOX	WW domain containing oxidoreductase	210695_s_at	51741	0.0253	0.8003
16	79626959	79638452	NM_015251	ASCIZ	ATM/ATR-Substrate Chk2-Interacting Zn2+-finger protein	201854_s_at	23300	0.0456	1.2503
17	1784721	1874928	NM_178568	RTN4RL1	reticulon 4 receptor-like 1	243975_at	146760	0.017	1.732
17	2172722	2187428	NM_018128	TSR1	TSR1, 20S rRNA accumulation, homolog (S. cerevisiae)	218156_s_at	55720	0.0122	0.7583
17	3486765	3511581	NM_004937	CTNS	cystinosis, nephropathic	36566_at	1497	0.0326	0.7572
17	5276823	5283195	NM_001212	C1QBP	complement component 1, q subcomponent binding protein	214214_s_at	708	0.023	0.8241
17	7069385	7078587	NM_004422	DVL2	dishevelled, dsh homolog 2 (Drosophila)	57532_at	1856	0.0074	1.249
17	7435272	7458796	NM_004860	FXR2	fragile X mental retardation, autosomal homolog 2	35265_at	9513	0.0478	1.3695
17	10524379	10541562	NM_004589	SCO1	SCO cytochrome oxidase deficient homolog 1 (yeast)	223221_at	6341	0.0299	1.2138
17	15280063	15311650	NM_173622	CDRT4	CMT1A duplicated region transcript 4	228482_at	284040	0.0467	1.2025
17	17045034	17050357	NM_178836	LOC201164	similar to CG12314 gene product	227037_at	201164	0.0484	1.3661
17	18088875	18102780	NM_002018	FLII	flightless I homolog (Drosophila)	222065_s_at	2314	0.0458	0.7322
17	18117960	18159046	NM_004618	TOP3A	topoisomerase (DNA) III alpha	204946_s_at	7156	0.0424	1.2809
17	19492656	19521496	NM_001031806	ALDH3A2	aldehyde dehydrogenase 3 family, member A2	210544_s_at	224	0.0109	1.3358
17	23697786	23708693	NM_015584	POLDIP2	polymerase (DNA-directed), delta interacting protein 2	217806_s_at	26073	0.0163	1.2347
17	23904532	23922655	NM_033198	PIGS	phosphatidylinositol glycan anchor biosynthesis, class S	223148_at	94005	0.0494	0.7688
17	23965585	23996300	NM_014680	KIAA0100	KIAA0100	201729_s_at	9703	0.0043	0.8161
17	24071127	24075501	NM_000984	RPL23A	ribosomal protein L23a	208825_x_at	6147	0.0014	1.2276
17	24079959	24093911	NM_178170	NEK8	NIMA (never in mitosis gene a)- related kinase 8	1557170_at	284086	0.0327	1.6914
17	27843741	28228015	NM_015194	MYO1D	myosin ID	212338_at	4642	0.0231	0.6509
17	34143676	34158084	NM_007144	PCGF2	polycomb group ring finger 2	203793_x_at	7703	0.0078	1.6906
17	35080901	35097836	NM_033419	PERLD1	per1-like domain containing 1	55616_at	93210	0.0201	1.2536
17	36037498	36057629	NM_003079	SMARCE1	SWI/SNF related, matrix associated, actin dependent regulator of chromatin, subfamily e, member 1	229511_at	6605	0.013	1.535
17	37098653	37101424	NM_005801	EIF1	eukaryotic translation initiation factor 1	202021_x_at	10209	0.0425	1.2477
17	37977874	37983380	NM_013290	PSMC3IP	PSMC3 interacting protein	205956_x_at	29893	0.0398	1.3057
17	38203178	38204230	NM_001040431	CCDC56	coiled-coil domain containing 56	218026_at	28958	0.008	1.3033
17	38831879	38834030	NM_001661	ARL4D	ADP-ribosylation factor-like 4D	203586_s_at	379	0.0138	1.6628
17	39437558	39441962	NM_153006	NAGS	N-acetylglutamate synthase	229432_at	162417	0.0124	0.6399
17	43539946	43555104	NM_013323	SNX11	sorting nexin 11	220140_s_at	29916	0.0044	1.2527
17	44727485	44794834	NM_014897	ZNF652	zinc finger protein 652	225266_at	22834	0.0429	1.3111
17	46067227	46124062	NM_003786	ABCC3	ATP-binding cassette, sub-family C (CFTR/MRP), member 3	239217_x_at	8714	0.0052	0.578
17	50384262	50401053	NM_004375	COX11	COX11 homolog, cytochrome c oxidase assembly protein (yeast)	211727_s_at	1353	0.0031	1.2188
17	50401125	50596448	NM_178509	STXBP4	syntaxin binding protein 4	237706_at	252983	0.0077	1.5871
17	52689373	53065543	NM_170721	MSI2	musashi homolog 2 (Drosophila)	243579_at	124540	0.0437	1.4648
17	54124962	54166691	NM_058216	RAD51C	RAD51 homolog C (S. cerevisiae)	209849_s_at	5889	0.0063	1.6585
17	55875302	55958362	NM_006380	APPBP2	amyloid beta precursor protein (cytoplasmic tail) binding protein 2	202630_at	10513	0.0266	1.2931
17	58981555	59025373	NM_005828	WDR68	WD repeat domain 68	224748_at	10238	0.0495	1.2073
17	64375025	64463128	NM_007168	ABCA8	ATP-binding cassette, sub-family A (ABC1), member 8	204719_at	10351	0.037	0.7949
17	68740953	68755258	NM_017941	C17orf80	chromosome 17 open reading frame 80	223351_at	55028	0.0488	1.5251
17	69711390	69717614	NM_001035258	RPL38	ribosomal protein L38	221943_x_at	6169	0.036	1.3645
17	69941431	69955163	NM_018653	GPRC5C	G protein-coupled receptor, family C, group 5, member C	219327_s_at	55890	0.0281	0.769
17	70244956	70254394	NM_001006638	RAB37	RAB37, member RAS oncogene family	228113_at	326624	0.0081	1.8406
17	70370221	70380692	NM_024417	FDXR	ferredoxin reductase	207813_s_at	2232	0.0017	2.6508
17	73556589	73612616	NM_018996	TNRC6C	trinucleotide repeat containing 6C	222820_at	57690	0.0193	0.5956
17	76827634	76829827	XM_934620	LOC284184	hypothetical LOC284184	225967_s_at	284184	0.01	1.3989
17	77418886	77422527	NM_004309	ARHGDIA	Rho GDP dissociation inhibitor (GDI) alpha	213606_s_at	396	0.028	0.5069
18	647651	663492	NM_001071	TYMS	thymidylate synthetase	202589_at	7298	0.0018	3.8093
18	7557817	8396854	NM_002845	PTPRM	protein tyrosine phosphatase, receptor type, M	203329_at	5797	0.0172	0.5574
18	19287254	19317031	NM_145906	RIOK3	RIO kinase 3 (yeast)	202130_at	8780	0.0046	1.2697
18	19337460	19365744	NM_013326	C18orf8	chromosome 18 open reading frame 8	238568_s_at	29919	0.0281	0.7348
18	50049923	50075092	NM_007195	POLI	polymerase (DNA directed) iota	219317_at	11201	0.0152	1.3009
18	59788243	59807588	NM_198833	SERPINB8	serpin peptidase inhibitor, clade B (ovalbumin), member 8	206034_at	5271	0.0361	0.7736
18	70474282	70762386	NM_017757	ZNF407	zinc finger protein 407	233239_at	55628	0.0262	1.7254
18	74930385	75239271	NM_198531	ATP9B	ATPase, Class II, type 9B	214934_at	374868	0.0118	1.3269
19	1220345	1224169	NM_001280	CIRBP	cold inducible RNA binding protein	200810_s_at	1153	0.0261	1.2688
19	1306010	1329427	NM_032853	MUM1	melanoma associated antigen (mutated) 1	221290_s_at	84939	0.0423	0.7375
19	3317573	3414603	NM_005597	NFIC	nuclear factor I/C (CCAAT-binding transcription factor)	213298_at	4782	0.0079	0.6977
19	3679374	3701682	NM_014428	TJP3	tight junction protein 3 (zona occludens 3)	35148_at	27134	0.0108	0.6876
19	12401520	12412824	NM_005815	ZNF443	zinc finger protein 443	205928_at	10224	0.0257	0.7267
19	14025417	14028719	XM_292820	LOC342979	hypothetical LOC342979	231018_at	342979	0.0234	0.6102
19	15220330	15252262	NM_014299	BRD4	bromodomain containing 4	233833_at	23476	0.0416	1.3354
19	17281352	17292099	NM_024050	DDA1	DDA1	218260_at	79016	0.0094	0.8047
19	18251570	18253468	NM_005354	JUND	jun D proto-oncogene	203751_x_at	3727	0.0181	0.6928
19	18357985	18360986	NM_004864	GDF15	growth differentiation factor 15	221577_x_at	9518	0.0435	1.9839
19	18608838	18642302	NM_018316	KLHL26	kelch-like 26 (Drosophila)	219354_at	55295	0.0432	0.4458
19	39547909	39583076	NM_000175	GPI	glucose phosphate isomerase	208308_s_at	2821	0.0376	0.8199
19	40431399	40450707	NM_205835	LSR	lipolysis stimulated lipoprotein receptor	208190_s_at	51599	0.0024	0.7809
19	41177914	41179060	XM_927323	LOC644096	hypothetical protein LOC644096	221855_at	644096	0.0129	1.2658
19	43487584	43492349	NM_033557	YIF1B	Yip1 interacting factor homolog B (S. cerevisiae)	1554553_s_at	90522	0.0463	0.7322
19	44061042	44082201	NM_012237	SIRT2	sirtuin (silent mating type information regulation 2 homolog) 2 (S. cerevisiae)	220605_s_at	22933	0.0112	1.2115
19	46001818	46006177	NM_017555	EGLN2	egl nine homolog 2 (C. elegans)	220956_s_at	112398	0.045	1.2796
19	46189044	46216141	NM_000767	CYP2B6	cytochrome P450, family 2, subfamily B, polypeptide 6	206755_at	1555	0.0433	0.3836
19	47055828	47067324	NM_001022	RPS19	ribosomal protein S19	213414_s_at	6223	0.0001	1.4255
19	49108621	49121397	NM_003425	ZNF45	zinc finger protein 45	207304_at	7596	0.006	0.6009
19	50141083	50144658	NM_000483	APOC2	apolipoprotein C-II	231561_s_at	344	0.0024	1.4927
19	50358026	50373325	NM_024108	TRAPPC6A	trafficking protein particle complex 6A	204985_s_at	79090	0.0114	1.428
19	51059358	51068895	NM_004497	FOXA3	forkhead box A3	228463_at	3171	0.0257	1.3075
19	51914608	51941560	NM_013403	STRN4	striatin, calmodulin binding protein 4	242151_at	29888	0.0097	1.5599
19	52113773	52200174	NM_004491	GRLF1	glucocorticoid receptor DNA binding factor 1	229397_s_at	2909	0.0068	1.777
19	53577639	53586622	NM_006801	KDELR1	KDEL (Lys-Asp-Glu-Leu) endoplasmic reticulum protein retention receptor 1	200922_at	10945	0.0439	0.7849
19	53990131	54006113	NM_001190	BCAT2	branched chain aminotransferase 2, mitochondrial	203576_at	587	0.0138	0.6496
19	54682677	54687377	NM_012423	RPL13A	ribosomal protein L13a	200716_x_at	23521	0.0013	1.2092
19	54691446	54694756	NM_001015	RPS11	ribosomal protein S11	213350_at	6205	0.0034	1.6488
19	55101894	55124598	NM_153719	NUP62	nucleoporin 62kDa	202153_s_at	23636	0.0269	0.7234
19	57385046	57421483	NM_014225	PPP2R1A	protein phosphatase 2 (formerly 2A), regulatory subunit A (PR 65), alpha isoform	200695_at	5518	0.0346	1.2475
19	58334460	58354096	NM_032584	ZNF347	zinc finger protein 347	238819_at	84671	0.0436	1.7698
19	58716090	58775335	NM_018555	ZNF331	zinc finger protein 331	227613_at	55422	0.0295	0.4608
20	3818463	3852502	NM_153640	PANK2	pantothenate kinase 2 (Hallervorden-Spatz syndrome)	238856_s_at	80025	0.0288	1.4828
20	5043599	5048647	NM_182649	PCNA	proliferating cell nuclear antigen	201202_at	5111	0.0406	2.2674
20	5934879	5966039	NM_019095	CRLS1	cardiolipin synthase 1	225324_at	54675	0.0066	1.3762
20	13318039	13567550	NM_017714	TASP1	taspase, threonine aspartase, 1	219443_at	55617	0.0498	1.3066
20	25543001	25552614	NM_152667	NANP	N-acetylneuraminic acid phosphatase	228073_at	140838	0.0047	1.3448
20	30329128	30386475	NM_004798	KIF3B	kinesin family member 3B	225205_at	9371	0.0364	1.2313
20	32928036	32979423	NM_018677	ACSS2	acyl-CoA synthetase short-chain family member 2	234312_s_at	55902	0.0305	0.5815
20	33667223	33672379	NM_003116	SPAG4	sperm associated antigen 4	219888_at	6676	0.032	0.7451
20	36199765	36227114	NM_198951	TGM2	transglutaminase 2 (C polypeptide, protein-glutamine-gamma-glutamyltransferase)	211003_x_at	7052	0.0142	0.4983
20	45271788	45418881	NM_183048	PRKCBP1	protein kinase C binding protein 1	209048_s_at	23613	0.0179	1.491
20	45719559	45848215	NM_198596	SULF2	sulfatase 2	233555_s_at	55959	0.0359	1.9505
20	47986321	48003829	NM_018683	ZNF313	zinc finger protein 313	211678_s_at	55905	0.0112	1.3612
20	56318177	56375969	NM_020673	RAB22A	RAB22A, member RAS oncogene family	213405_at	57403	0.0081	1.2218
20	61659883	61669551	NM_033405	PRIC285	peroxisomal proliferator-activated receptor A interacting complex 285	228230_at	85441	0.0327	0.6164
20	61967034	61993335	NM_199363	TPD52L2	tumor protein D52-like 2	201379_s_at	7165	0.0401	0.8172
20	62164454	62174143	NM_003195	TCEA2	transcription elongation factor A (SII), 2	203919_at	6919	0.0029	0.2207
21	26174732	26465003	NM_201414	APP	amyloid beta (A4) precursor protein (peptidase nexin-II, Alzheimer disease)	211277_x_at	351	0.0334	1.4698
21	29599431	29656088	NM_001011545	BACH1	BTB and CNC homology 1, basic leucine zipper transcription factor 1	204194_at	571	0.0197	1.3396
21	33560542	33591390	NM_000628	IL10RB	interleukin 10 receptor, beta	227125_at	3588	0.0272	1.2462
21	33883517	33936030	NM_145858	CRYZL1	crystallin, zeta (quinone reductase)-like 1	219767_s_at	9946	0.019	0.7472
21	45130296	45165303	NM_000211	ITGB2	integrin, beta 2 (complement component 3 receptor 3 and 4 subunit)	202803_s_at	3689	0.0337	0.4744
21	45184383	45221316	NM_058190	C21orf70	chromosome 21 open reading frame 70	243750_x_at	85395	0.02	0.7146
22	17012758	17040164	NM_017414	USP18	ubiquitin specific peptidase 18	219211_at	11274	0.0037	1.5219
22	17543095	17546285	NM_005984	SLC25A1	solute carrier family 25 (mitochondrial carrier; citrate transporter), member 1	210010_s_at	6576	0.0139	0.7862
22	17546986	17659208	NM_007098	CLTCL1	clathrin, heavy polypeptide-like 1	205944_s_at	8218	0.0454	0.6319
22	17698224	17799219	NM_003325	HIRA	HIR histone cell cycle regulation defective homolog A (S. cerevisiae)	227086_at	7290	0.0031	0.6644
22	18330070	18336530	NM_007310	COMT	catechol-O-methyltransferase	208818_s_at	1312	0.0495	0.6324
22	20101693	20135748	NM_015094	HIC2	hypermethylated in cancer 2	212966_at	23119	0.0371	1.3631
22	20251957	20308323	NM_198157	UBE2L3	ubiquitin-conjugating enzyme E2L 3	200676_s_at	7332	0.0159	1.2592
22	27994283	28026505	NM_005243	EWSR1	Ewing sarcoma breakpoint region 1	210012_s_at	2130	0.0163	0.6038
22	28329565	28424587	NM_181833	NF2	neurofibromin 2 (bilateral acoustic neuroma)	217150_s_at	4771	0.0086	0.7458
22	31526802	31589028	NM_000362	TIMP3	TIMP metallopeptidase inhibitor 3 (Sorsby fundus dystrophy, pseudoinflammatory)	201149_s_at	7078	0.0309	0.5148
22	34374370	34394402	NM_030641	APOL6	apolipoprotein L, 6	219716_at	80830	0.0394	1.375
22	34952201	34965946	NM_145637	APOL2	apolipoprotein L, 2	221653_x_at	23780	0.0379	1.3877
22	34979070	34993523	NM_145343	APOL1	apolipoprotein L, 1	209546_s_at	8542	0.0444	1.5624
22	36195049	36212331	NM_002405	MFNG	manic fringe homolog (Drosophila)	204153_s_at	4242	0.0168	1.5966
22	36533901	36542850	NM_014291	GCAT	glycine C-acetyltransferase (2-amino-3-ketobutyrate coenzyme A ligase)	36475_at	23464	0.0057	0.7004
22	42606891	42619190	NM_138814	PNPLA5	patatin-like phospholipase domain containing 5	233597_at	150379	0.0365	0.4758
231	1465045	1470994	NM_001636	SLC25A6	solute carrier family 25 (mitochondrial carrier; adenine nucleotide translocator), member 6	212826_s_at	293	0.0368	1.2003
231	16874735	17075656	NM_004726	REPS2	RALBP1 associated Eps domain containing 2	205645_at	9185	0.0361	0.8318
231	40373984	40391721	NM_144970	CXorf38	chromosome X open reading frame 38	230532_at	159013	0.0063	0.6568
231	46938239	46959470	NM_003334	UBE1	ubiquitin-activating enzyme E1 (A1S9T and BN75 temperature sensitivity complementing)	1555387_at	7317	0.0282	0.6091
231	48645834	48653877	NM_001032289	SLC35A2	solute carrier family 35 (UDP-galactose transporter), member A2	207439_s_at	7355	0.0014	0.67
231	48771186	48787934	NM_006521	TFE3	transcription factor binding to IGHM enhancer 3	206649_s_at	7030	0.0367	0.656
231	48978885	48994341	NM_014008	CCDC22	coiled-coil domain containing 22	214037_s_at	28952	0.0435	0.7248
231	51653438	51662190	NM_006986	MAGED1	melanoma antigen family D, 1	209014_at	9500	0.0499	1.3393
231	57634994	57640635	NM_007157	ZXDB	zinc finger, X-linked, duplicated B	228005_at	158586	0.0468	1.5151
231	67179440	67570372	NM_002547	OPHN1	oligophrenin 1	206323_x_at	4983	0.0015	1.2556
231	74189830	74292857	NM_004299	ABCB7	ATP-binding cassette, sub-family B (MDR/TAP), member 7	209620_s_at	22	0.0339	0.8147
231	77271901	77281835	NM_015975	TAF9B	TAF9B RNA polymerase II, TATA box binding protein (TBP)-associated factor, 31kDa	221617_at	51616	0.0368	0.6432
231	102450930	102452601	NM_032621	BEX2	brain expressed X-linked 2	224367_at	84707	0.0072	1.5094
232	1465045	1470994	NM_001636	SLC25A6	solute carrier family 25 (mitochondrial carrier; adenine nucleotide translocator), member 6	212826_s_at	293	0.0368	1.2003

## Sheet: Etoposide
Chromosome	start	stop	RefSeq Acc	Genesymbol	Description	Gene Mfr ID	LOCUSID	P	Ratio
1	4853407	4893497	NM_011541	Tcea1	transcription elongation factor A (SII) 1	240240_at	118424	0.0003	3.8935
1	16831065	16846094	NM_026456	Tceb1	transcription elongation factor B (SIII), polypeptide 1	1570248_at	2782	0.0084	2.5094
1	37003242	37024197	NM_009539	Zap70	zeta-chain (TCR) associated protein kinase	236381_s_at	49856	0.0049	3.4538
1	55232480	55274789	NM_031179	Sf3b1	splicing factor 3b, subunit 1	233979_s_at	83715	0.0006	0.182
1	55325145	55335155	NM_010477	Hspd1	heat shock protein 1 (chaperonin)	203068_at	9903	0	2.8859
1	58663089	58675093	NM_009905	Clk1	CDC-like kinase 1	219677_at	80176	0.0001	0.2516
1	58837688	58847037	NM_025597	Ndufb3	NADH dehydrogenase (ubiquinone) 1 beta subcomplex 3	243386_at	654487	0.0001	3.2738
1	63412972	63420318	NM_018796	Eef1b2	eukaryotic translation elongation factor 1 beta 2	207041_at	10747	0.0013	0.214
1	64841405	64843737	NM_025702	Creb1	cAMP responsive element binding protein 1	219305_x_at	26232	0.004	0.2623
1	66940601	66959513	NM_025683	Rpe	ribulose-5-phosphate-3-epimerase	242947_at	23341	0.0014	0.3061
1	75437810	75442089	NM_009447	Tuba4	tubulin, alpha 4	222930_s_at	79814	0.0029	0.2209
1	80482061	80537975	NM_016716	Cul3	cullin 3	225780_at	6248	0	3.0507
1	84934733	85052826	NM_133975	Trip12	thyroid hormone receptor interactor 12	1559977_a_at	284723	0.005	4.9668
1	85719078	85751086	NM_133781	Cab39	calcium binding protein 39	201997_s_at	23013	0.0001	3.3535
1	92819214	92828389	NM_181405	Rnpepl1	arginyl aminopeptidase (aminopeptidase B)-like 1	221812_at	54455	0	2.8295
1	93396932	93417539	NM_010891	39693	septin 2	1555781_at	54896	0.0005	2.5072
1	106671014	106696532	NM_009190	Vps4b	vacuolar protein sorting 4b (yeast)	228302_x_at	55450	0.0001	0.3521
1	119933808	119940186	NM_019432	Tmem37	transmembrane protein 37	215783_s_at	249	0.0051	0.3367
1	127983158	128117866	NM_181750	R3hdm1	R3H domain 1 (binds single-stranded nucleic acids)	202772_at	3155	0.0004	0.3051
1	131805998	131828437	NM_175294	Nucks1	nuclear casein kinase and cyclin-dependent kinase substrate 1	220056_at	58985	0	0.2586
1	134295775	134301523	NM_028057	Cyb5r1	cytochrome b5 reductase 1	1559979_at	25949	0.0031	5.4327
1	134998297	135019061	NM_007955	Ptprv	protein tyrosine phosphatase, receptor type, V	209007_s_at	57035	0.0059	4.3934
1	135050035	135057209	NM_134438	Gpr37l1	G protein-coupled receptor 37-like 1	205232_s_at	5051	0.0029	0.383
1	138369928	138504910	NM_021605	Nek7	NIMA (never in mitosis gene a)-related expressed kinase 7	219238_at	55650	0.0063	0.357
1	139337800	139377095	NM_009791	Aspm	asp (abnormal spindle)-like, microcephaly associated (Drosophila)	223196_s_at	83667	0.0004	2.7283
1	143681853	143703259	NM_013835	Trove2	TROVE domain family, member 2	239512_at	6429	0.0026	3.5339
1	153083829	153147088	NM_008485	Lamc2	laminin, gamma 2	213698_at	9204	0.0081	0.3012
1	155120633	155165408	NM_021433	Stx6	syntaxin 6	202049_s_at	9202	0.0033	3.1905
1	155237548	155379335	NM_011273	Xpr1	xenotropic and polytropic retrovirus receptor 1	219426_at	192669	0	5.8185
1	160997446	161000903	XR_000436	Gas5	growth arrest specific 5	218712_at	54955	0.0088	3.5535
1	163958326	163960624	NM_027279	2810422O20Rik	RIKEN cDNA 2810422O20 gene	204243_at	6018	0.0009	3.1239
1	165861752	165973327	NM_198932	Pou2f1	POU domain, class 2, transcription factor 1	206015_s_at	22887	0.0007	2.6113
1	171184129	171188937	NM_009803	Nr1i3	nuclear receptor subfamily 1, group I, member 3	242235_x_at	4898	0.0014	2.9642
1	172022465	172027736	NM_010916	Nhlh1	nescient helix loop helix 1	222883_at	65260	0.0023	2.6788
1	173928600	173948698	NM_011940	Ifi202b	interferon activated gene 202B	204263_s_at	1376	0.0002	0.3892
1	178309840	178317724	NM_016805	Hnrpu	heterogeneous nuclear ribonucleoprotein U	206457_s_at	1733	0.0014	0.027
1	180883958	180887737	NM_133705	Pycr2	pyrroline-5-carboxylate reductase family, member 2	238625_at	199920	0.0062	0.2085
1	181073072	181123806	NM_026171	Nvl	nuclear VCP-like	206305_s_at	731	0.0001	0.2029
1	189412804	189454600	NM_026796	Smyd2	SET and MYND domain containing 2	206979_at	732	0.0071	0.3221
1	190482051	190499244	NM_021421	Angel2	angel homolog 2 (Drosophila)	238644_at	114803	0.0047	2.5893
2	3349137	3349657	NM_011080	Phxr1	per-hexamer repeat gene 1	205073_at	1573	0	0.2657
2	6459142	6802242	NM_010160	Cugbp2	CUG triplet repeat, RNA binding protein 2	1558802_at	83941	0.0016	3.855
2	11410986	11437543	NM_172976	Pfkfb3	6-phosphofructo-2-kinase/fructose-2,6-biphosphatase 3	225384_at	85440	0.0057	3.0654
2	13513110	13521965	NM_011701	Vim	vimentin	219803_at	27329	0.0002	0.3209
2	18907419	19063275	NM_008845	Pip5k2a	phosphatidylinositol-4-phosphate 5-kinase, type II, alpha	211355_x_at	3953	0.0026	0.0902
2	23163857	23205947	NM_013771	Yme1l1	YME1-like 1 (S. cerevisiae)	1555105_a_at	57708	0.0045	3.6072
2	29795574	29805054	NM_178693	Coq4	coenzyme Q4 homolog (yeast)	212294_at	55970	0.0001	0.3463
2	30830404	30837642	NM_133346	Asb6	ankyrin repeat and SOCS box-containing protein 6	228949_at	79971	0.0098	0.3798
2	32262313	32267373	NM_011675	Uck1	uridine-cytidine kinase 1	223418_x_at	81573	0.0001	4.6035
2	32315783	32360584	NM_010065	Dnm1	dynamin 1	209707_at	10026	0.0001	0.2817
2	32403569	32410050	NM_133783	Ptges2	prostaglandin E synthase 2	212893_at	26009	0.004	2.5063
2	32542670	32577061	NM_153560	C230093N12Rik	RIKEN cDNA C230093N12 gene	212513_s_at	23032	0.0003	2.6844
2	32594801	32607793	NM_011373	St6galnac4	ST6 (alpha-N-acetyl-neuraminyl-2,3-beta-galactosyl-1,3)-N-acetylgalactosaminide alpha-2,6-sialyltransferase 4	210764_s_at	3491	0.0058	0.3395
2	32614272	32628115	NM_016973	St6galnac6	ST6 (alpha-N-acetyl-neuraminyl-2,3-beta-galactosyl-1,3)-N-acetylgalactosaminide alpha-2,6-sialyltransferase 6	202748_at	2634	0.0023	2.8437
2	35289751	35315203	NM_146120	Gsn	gelsolin	213689_x_at	6125	0.0002	0.26
2	37490539	37654530	NM_009261	Strbp	spermatid perinuclear RNA binding protein	216044_x_at	388650	0	0.2827
2	48910163	48956545	NM_011958	Orc4l	origin recognition complex, subunit 4-like (S. cerevisiae)	203345_s_at	22823	0.0047	2.6659
2	60140485	60178934	NM_020575	39514	membrane-associated ring finger (C3HC4) 7	204646_at	1806	0	0.3726
2	60683271	60893469	NM_020296	Rbms1	RNA binding motif, single stranded interacting protein 1	218736_s_at	54873	0.0001	0.2727
2	69792177	69802353	NM_009278	Ssb	Sjogren syndrome antigen B	232489_at	54482	0.0078	2.9872
2	71630793	71700468	NM_008397	Itga6	integrin alpha 6	204642_at	1901	0.0001	0.2007
2	72780910	72815230	NM_011450	Sp3	trans-acting transcription factor 3	229903_x_at	55599	0.0079	2.7827
2	74549264	74551643	XM_355338	Hoxd8	homeo box D8	223275_at	55170	0.0049	0.3098
2	77739369	77789899	NM_030560	BC003993	cDNA sequence BC003993	212360_at	271	0.0032	0.218
2	83488294	83508333	NM_026934	2610312B22Rik	RIKEN cDNA 2610312B22 gene	1555762_s_at	64783	0.0085	2.8148
2	83568231	83647523	NM_008402	Itgav	integrin alpha V	239409_at	5906	0.0052	2.9053
2	84609101	84619120	NM_009776	Serping1	serine (or cysteine) peptidase inhibitor, clade G, member 1	200885_at	389	0.0001	0.2822
2	89864854	89865780	NM_021368	Olfr1264	olfactory receptor 1264	202236_s_at	6566	0.0003	0.3965
2	90886355	90896445	NM_009023	Rapsn	receptor-associated protein of the synapse	212436_at	51592	0.0013	2.6315
2	91128544	91295358	NM_175123	1110051M20Rik	RIKEN cDNA 1110051M20 gene	202647_s_at	4893	0.0007	0.381
2	101529156	101551692	NM_009424	Traf6	Tnf receptor-associated factor 6	202421_at	3321	0.0032	0.3538
2	103878586	103914024	NM_212433	Fbxo3	F-box only protein 3	1554154_at	54834	0.0005	2.5156
2	109741665	109751724	NM_011699	Lin7c	lin 7 homolog c (C. elegans)	201397_at	26227	0.0029	0.2937
2	119359147	119390626	NM_133851	Nusap1	nucleolar and spindle associated protein 1	204607_at	3158	0.004	0.0567
2	124988335	124999461	NM_023595	Dut	deoxyuridine triphosphatase	244511_at	9659	0.008	3.266
2	125571157	125599871	NM_009939	Cops2	COP9 (constitutive photomorphogenic) homolog, subunit 2 (Arabidopsis thaliana)	209382_at	10623	0	6.2699
2	125600071	125725151	NM_175154	Galk2	galactokinase 2	240422_at	2330	0.0066	0.376
2	126532418	126617064	NM_021450	Trpm7	transient receptor potential cation channel, subfamily M, member 7	202708_s_at	8349	0.0017	0.2965
2	126981791	126988595	NM_025296	Wdr39	WD repeat domain 39	208103_s_at	81611	0.0065	3.6594
2	127541974	127572648	NM_009772	Bub1	budding uninhibited by benzimidazoles 1 homolog (S. cerevisiae)	227285_at	148523	0.0026	3.6639
2	127866891	127903025	NM_207681	Bcl2l11	BCL2-like 11 (apoptosis facilitator)	218221_at	405	0.0088	3.9811
2	132004151	132048546	NM_138651	Cds2	CDP-diacylglycerol synthase (phosphatidate cytidylyltransferase) 2	210085_s_at	8416	0.0004	0.3785
2	143990983	144011388	NM_024225	Snx5	sorting nexin 5	209586_s_at	58497	0.0012	4.163
2	145527001	145628470	NM_028724	Rin2	Ras and Rab interactor 2	222217_s_at	11000	0.0037	0.391
2	150311291	150319799	NM_009977	Cst7	cystatin F (leukocystatin)	226307_at	200186	0	2.5292
2	150323938	150349380	NM_027977	2310001A20Rik	RIKEN cDNA 2310001A20 gene	214695_at	9898	0.0003	2.9957
2	153133723	153144858	XM_902501	Asxl1	additional sex combs like 1 (Drosophila)	222667_s_at	55870	0.0076	3.5084
2	154117186	154148939	NM_009228	Snta1	syntrophin, acidic 1	222584_at	55154	0	2.7941
2	154177376	154280214	NM_172860	Cbfa2t2h	core-binding factor, runt domain, alpha subunit 2, translocated to, 2 homolog (human)	218873_at	54856	0.0003	2.6583
2	155888494	155920998	NM_133242	Rnpc2	RNA-binding region (RNP1, RRM) containing 2	219236_at	79957	0.0046	3.3592
2	157196481	157211577	NM_009271	Src	Rous sarcoma oncogene	1558692_at	112770	0.0005	2.6903
2	157297253	157307251	NM_016916	Blcap	bladder cancer associated protein homolog (human)	200916_at	8407	0.0004	0.3122
2	158047435	158073186	NM_008489	Lbp	lipopolysaccharide binding protein	201403_s_at	4259	0.0011	0.289
2	160410989	160463601	NM_009408	Top1	topoisomerase (DNA) I	225455_at	117143	0.0002	2.5803
2	164533422	164545526	NM_133240	Acot8	acyl-CoA thioesterase 8	201200_at	8804	0	0.3303
2	172041146	172043768	NM_008561	Mc3r	melanocortin 3 receptor	205607_s_at	57147	0.0017	4.6923
2	173854759	173867096	NM_213733	Npepl1	aminopeptidase-like 1	40665_at	2328	0.0074	0.1938
2	181609357	181636138	NM_001006680	Kcnq2	potassium voltage-gated channel, subfamily Q, member 2	203429_s_at	51430	0	2.7356
2	181648605	181657927	NM_007906	Eef1a2	eukaryotic translation elongation factor 1 alpha 2	238951_at	9588	0.0002	3.0538
2	182021417	182053161	NM_016775	Dnajc5	DnaJ (Hsp40) homolog, subfamily C, member 5	204177_s_at	27252	0.0002	3.5977
2	182170754	182172520	NM_009236	Sox18	SRY-box containing gene 18	224841_x_at	60674	0.0037	4.5387
2	182189334	182194835	NM_026446	Rgs19	regulator of G-protein signaling 19	232963_at	64326	0.0004	3.6391
3	15893726	15927331	NM_172677	Ythdf3	YTH domain family 3	241607_at	89866	0.0004	0.3279
3	26912935	26969545	NM_007900	Ect2	ect2 oncogene	204373_s_at	9857	0.0008	3.8479
3	28621220	28623124	NM_026517	Rpl22l1	ribosomal protein L22 like 1	200770_s_at	3915	0.0047	0.2536
3	30605293	30632046	NM_027016	Tloc1	translocation protein 1	206007_at	10216	0.0036	0.0827
3	32244973	32271598	NM_008839	Pik3ca	phosphatidylinositol 3-kinase, catalytic, alpha polypeptide	244455_at	343450	0.0044	0.1489
3	40566725	40583534	NM_011495	Plk4	polo-like kinase 4 (Drosophila)	206910_x_at	3080	0.0045	0.2643
3	51540657	51598559	NM_053089	Narg1	NMDA receptor-regulated gene 1	207810_at	2165	0.0024	0.2224
3	51608544	51620722	NM_016858	Rab33b	RAB33B, member of RAS oncogene family	200621_at	1465	0.0007	0.3358
3	58650750	58654526	NM_030685	D3Ucla1	DNA segment, Chr 3, University of California at Los Angeles 1	38918_at	9580	0.0049	3.9819
3	60657788	60786284	NM_020007	Mbnl1	muscleblind-like 1 (Drosophila)	229017_s_at	25778	0.0001	3.6508
3	65480730	65493626	NM_026155	Ssr3	signal sequence receptor, gamma	218344_s_at	55758	0.0002	2.6135
3	87960812	87969523	NM_001025571	Sh2d2a	SH2 domain protein 2A	227417_at	54996	0.0002	0.3339
3	87972715	87999381	NM_033573	Prcc	papillary renal cell carcinoma (translocation-associated)	228184_at	84976	0.0052	3.2605
3	88734939	88760715	NM_008487	Arhgef2	rho/rac guanine nucleotide exchange factor (GEF) 2	244536_at	7159	0.0005	2.908
3	89079612	89192678	NM_138679	Ash1l	ash1 (absent, small, or homeotic)-like (Drosophila)	202017_at	2052	0.0067	0.3357
3	89335499	89340315	NM_013604	Mtx1	metaxin 1	202700_s_at	9725	0.0023	0.3274
3	89355461	89359778	NM_013605	Muc1	mucin 1, transmembrane	202184_s_at	55746	0.0006	2.959
3	93656880	93666359	NM_009112	S100a10	S100 calcium binding protein A10 (calpactin)	1562391_at	148789	0.0004	3.5774
3	94807032	94818707	NM_009150	Selenbp1	selenium binding protein 1	203518_at	1130	0.0088	3.7627
3	95102729	95110358	NM_172395	Cdc42se1	CDC42 small effector 1	202007_at	4811	0.0001	0.2015
3	95462908	95493191	NM_146133	Golph3l	golgi phosphoprotein 3-like	208934_s_at	3964	0.002	0.2566
3	95532737	95537129	NM_008562	Mcl1	myeloid cell leukemia sequence 1	221648_s_at	51029	0.001	0.1516
3	95771750	95778589	NM_011797	Car14	carbonic anhydrase 14	201825_s_at	51097	0.0001	0.3008
3	95803241	95820925	NM_023210	Anp32e	acidic (leucine-rich) nuclear phosphoprotein 32 family, member E	214766_s_at	25909	0.0063	2.9937
3	95978477	96035079	NM_001025614	Za20d1	zinc finger, A20 domain containing 1	225579_at	130814	0.0011	0.1289
3	96119302	96120633	XM_886386	Hist2h3c1	histone 2, H3c1	210609_s_at	9540	0.0012	0.3373
3	96431908	96435816	NM_023719	Txnip	thioredoxin interacting protein	242413_at	50618	0.0016	3.8004
3	96904399	96925617	NM_008121	Gja5	gap junction membrane channel protein alpha 5	212429_s_at	2976	0.003	2.8198
3	101371040	101399477	NM_144900	Atp1a1	ATPase, Na+/K+ transporting, alpha 1 polypeptide	235148_at	200634	0.0072	0.258
3	102814730	102852286	NM_144901	Csde1	cold shock domain containing E1, RNA binding	218843_at	64838	0.0002	0.3988
3	104615957	104657506	NM_009797	Capza1	capping protein (actin filament) muscle Z-line, alpha 1	201408_at	5500	0.0002	0.3218
3	107714142	107716973	NM_010360	Gstm5	glutathione S-transferase, mu 5	217783_s_at	51646	0.0027	0.3527
3	107781984	107787446	NM_010359	Gstm3	glutathione S-transferase, mu 3	233093_s_at	57448	0.0079	2.6396
3	108030554	108044887	NM_008596	Sypl2	synaptophysin-like 2	201129_at	6432	0.0053	0.3248
3	108721095	108729992	NM_025845	Prpf38b	PRP38 pre-mRNA processing factor 38 (yeast) domain containing B	230711_at	2034	0.0053	3.1815
3	115884933	115904601	NM_011693	Vcam1	vascular cell adhesion molecule 1	200671_s_at	6711	0.0056	0.3665
3	127374552	127382087	NM_138593	D3Wsu161e	DNA segment, Chr 3, Wayne State University 161, expressed	222273_at	64895	0.0098	2.7595
3	129371793	129477845	NM_130450	Elovl6	ELOVL family member 6, elongation of long chain fatty acids (yeast)	226024_at	150684	0.0031	0.3793
3	142686398	142774929	NM_178654	Pkn2	protein kinase N2	205480_s_at	7360	0	0.2944
3	152111703	152133976	NM_057172	Fubp1	far upstream element (FUSE) binding protein 1	218319_at	57162	0.0015	3.4577
3	153818020	153822625	NM_011231	Rabggtb	RAB geranylgeranyl transferase, b subunit	201302_at	307	0.0006	0.2448
3	157442563	157456505	NM_017381	Zfp265	zinc finger protein 265	242607_at	11017	0.0088	4.0537
4	3476188	3501915	NM_028097	Tmem68	transmembrane protein 68	228846_at	4084	0.0097	2.933
4	3502045	3543771	NM_054089	Ncoa6ip	nuclear receptor coactivator 6 interacting protein	227969_at	400960	0.0029	4.3591
4	4691489	4720453	NM_177730	Impad1	inositol monophosphatase domain containing 1	203803_at	51449	0.0001	0.3304
4	19446400	19497252	NM_027769	Cpne3	copine III	214220_s_at	7840	0.0053	2.5558
4	21731387	21754203	NM_016746	Ccnc	cyclin C	210289_at	9027	0.0064	0.0837
4	33032859	33053616	XM_884888	Mdn1	midasin homolog (yeast)	227828_s_at	84141	0.0065	0.3414
4	35020502	35021615	XM_896047	Zfp292	zinc finger protein 292	218124_at	54884	0	0.3387
4	35032458	35046053	NM_009889	Cga	glycoprotein hormones, alpha subunit	200768_s_at	4144	0.0016	2.6388
4	41795961	42257676	NM_016673	Cntfr	ciliary neurotrophic factor receptor	235413_at	2677	0.0001	0.3782
4	41900663	41907778	NM_010549	Il11ra1	interleukin 11 receptor, alpha chain 1	212689_s_at	55818	0	5.1526
4	44937967	44946016	NM_138590	D4Wsu132e	DNA segment, Chr 4, Wayne State University 132, expressed	218696_at	9451	0.0031	4.022
4	52453068	52502079	NM_008017	Smc2l1	SMC2 structural maintenance of chromosomes 2-like 1 (yeast)	223532_at	51239	0.0001	0.3284
4	59516648	59590663	NM_144904	Rod1	ROD1 regulator of differentiation 1 (S. pombe)	226039_at	11320	0.0001	3.1588
4	82859406	82890116	NM_133948	Psip1	PC4 and SFRS1 interacting protein 1	218428_s_at	51455	0.002	2.9751
4	88123308	88126187	NM_172871	Klhl9	kelch-like 9 (Drosophila)	202949_s_at	2274	0.0036	0.1841
4	98316417	98328140	NM_146144	Usp1	ubiquitin specific peptdiase 1	227190_at	140738	0.0002	0.286
4	100153118	100380188	NM_198037	Cachd1	cache domain containing 1	225855_at	57669	0.008	4.1837
4	102548157	102591323	NM_177732	Slc35d1	solute carrier family 35 (UDP-glucuronic acid/UDP-N-acetylgalactosamine dual transporter), member D1	223297_at	83607	0.0008	2.7273
4	103744010	104121281	NM_177259	Dab1	disabled homolog 1 (Drosophila)	1569552_at	26469	0.0002	4.8305
4	105761868	105787013	XM_896246	Usp24	ubiquitin specific peptidase 24	212017_at	130074	0.0061	2.5927
4	107420278	107494940	NM_011327	Scp2	sterol carrier protein 2, liver	230602_at	130013	0.0001	0.3441
4	108656742	108762133	NM_007943	Eps15	epidermal growth factor receptor pathway substrate 15	213530_at	22930	0.0004	4.1773
4	115215685	115255687	NM_021461	Mknk1	MAP kinase-interacting serine/threonine kinase 1	217388_s_at	8942	0	0.217
4	122983532	123009334	XM_895841	Macf1	microtubule-actin crosslinking factor 1	205327_s_at	92	0.0055	2.5601
4	125608729	125647357	NM_146153	Thrap3	thyroid hormone receptor associated protein 3	225838_at	26122	0	4.327
4	125760998	125766350	NM_133883	Adprhl2	ADP-ribosylhydrolase like 2	226617_at	26225	0.0015	0.2887
4	128634598	128664254	NM_134151	Yars	tyrosyl-tRNA synthetase	203799_at	9936	0	0.2911
4	128993005	129003019	NM_010693	Lck	lymphocyte protein tyrosine kinase	211224_s_at	8647	0.0048	0.2903
4	132017489	132103196	NM_010166	Eya3	eyes absent 3 homolog (Drosophila)	220172_at	80067	0.001	3.8205
4	132748662	132802130	NM_016981	Slc9a1	solute carrier family 9 (sodium/hydrogen exchanger), member 1	1557804_at	6670	0.0003	5.5955
4	133775906	133805845	NM_133880	Pafah2	platelet-activating factor acetylhydrolase 2	207738_s_at	10787	0.0017	2.9812
4	134302077	134305810	NM_023665	D4Wsu53e	DNA segment, Chr 4, Wayne State University 53, expressed	221729_at	1290	0.0018	0.2076
4	135249366	135252264	NM_026383	Pnrc2	proline-rich nuclear receptor coactivator 2	228195_at	84281	0.0005	0.2943
4	135354042	135365682	NM_025411	1110049F12Rik	RIKEN cDNA 1110049F12 gene	222604_at	9330	0.0011	2.7182
4	135801961	135822835	NM_008309	Htr1d	5-hydroxytryptamine (serotonin) receptor 1D	220576_at	80055	0.0005	2.6086
4	138689185	138696866	NM_025337	Akr7a5	aldo-keto reductase family 7, member A5 (aflatoxin aldehyde reductase)	214683_s_at	1195	0	6.176
4	138725886	138730739	NM_023536	2610012O22Rik	RIKEN cDNA 2610012O22 gene	239629_at	8837	0.0092	3.8442
4	147592088	147593955	NM_010767	Masp2	mannan-binding lectin serine peptidase 2	218512_at	55759	0	2.885
4	149108886	149133710	NM_019741	Slc2a5	solute carrier family 2 (facilitated glucose transporter), member 5	225040_s_at	6120	0.0002	0.1978
4	149604403	149611502	XM_902354	Rere	arginine glutamic acid dipeptide (RE) repeats	239682_at	151050	0.0025	4.2792
4	149914848	149934746	NM_011612	Tnfrsf9	tumor necrosis factor receptor superfamily, member 9	206068_s_at	33	0.0011	0.1993
4	150923273	150966226	NM_172704	Dnajc11	DnaJ (Hsp40) homolog, subfamily C, member 11	202020_s_at	10314	0.0039	0.3379
4	151148409	151152011	NM_008236	Hes2	hairy and enhancer of split 2 (Drosophila)	235629_at	2335	0.003	0.2412
4	154730183	154750635	NM_179203	Atad3a	ATPase family, AAA domain containing 3A	221142_s_at	55825	0.001	0.2813
4	154859109	154878645	NM_028020	Cpsf3l	cleavage and polyadenylation specific factor 3-like	203979_at	1593	0.0006	0.3364
5	4759845	4763977	NM_021457	Fzd1	frizzled homolog 1 (Drosophila)	203192_at	10058	0.0033	0.334
5	20795246	20823080	NM_009583	Dnajc2	DnaJ (Hsp40) homolog, subfamily C, member 2	202500_at	3300	0.0048	3.0044
5	20922431	21382652	NM_011261	Reln	reelin	239345_at	80704	0.0015	0.1702
5	30656955	30730126	NM_153196	Rbks	ribokinase	205476_at	6364	0.0068	0.3391
5	31491776	31525270	NM_172707	Ppp1cb	protein phosphatase 1, catalytic subunit, beta isoform	232612_s_at	55054	0	3.6272
5	33216452	33231980	NM_146159	BC023882	cDNA sequence BC023882	232654_s_at	54578	0.0002	0.2919
5	44815685	44834934	NM_024434	Lap3	leucine aminopeptidase 3	214478_at	6694	0.0068	0.1218
5	52963652	53029340	NM_009035	Rbpsuh	recombining binding protein suppressor of hairless (Drosophila)	221806_s_at	55209	0.0001	2.8228
5	63263430	63322764	NM_145923	AA536743	expressed sequence AA536743	205152_at	6529	0	0.104
5	64616669	64690416	NM_011258	Recc1	replication factor C 1	218071_s_at	23609	0.0008	2.6689
5	64768032	64790653	NM_009466	Ugdh	UDP-glucose dehydrogenase	201811_x_at	9467	0.0049	0.3909
5	73008396	73022526	NM_011890	Sgcb	sarcoglycan, beta (dystrophin-associated glycoprotein)	204167_at	686	0.0017	0.2976
5	85949148	86002595	NM_007683	Cenpc1	centromere autoantigen C1	225768_at	9975	0.0007	3.905
5	88660934	88698026	NM_026735	Mobkl1a	MOB1, Mps One Binder kinase activator-like 1A (yeast)	229657_at	7068	0	2.8466
5	90198281	90337300	NM_198010	Ankrd17	ankyrin repeat domain 17	1555889_a_at	10491	0.0002	0.2675
5	93254508	93263475	NM_007635	Ccng2	cyclin G2	1558620_at	285268	0.0037	3.0765
5	103626574	103631426	NM_009263	Spp1	secreted phosphoprotein 1	215038_s_at	29072	0.0053	3.8343
5	105793755	105873844	NM_026856	Zfp644	zinc finger protein 644	212882_at	23276	0.003	2.8489
5	106141336	106161445	NM_009863	Cdc7	cell division cycle 7 (S. cerevisiae)	212674_s_at	22907	0.0071	2.9754
5	106922133	107052445	NM_007964	Evi5	ecotropic viral integration site 5	209177_at	25915	0.0017	0.1391
5	107243080	107286342	NM_013827	Mtf2	metal response element binding transcription factor 2	224186_s_at	63891	0.0061	3.1605
5	112964297	112993500	NM_016926	Sart3	squamous cell carcinoma antigen recognized by T-cells 3	201395_at	10181	0.0013	2.8224
5	121687736	121736117	NM_009722	Atp2a2	ATPase, Ca++ transporting, cardiac muscle, slow twitch 2	203246_s_at	10641	0.0061	3.6025
5	123250486	123278105	NM_177876	Vps37b	vacuolar protein sorting 37B (yeast)	210006_at	25864	0.0004	0.3829
5	123645898	123671441	XM_900797	Sbno1	sno, strawberry notch homolog 1 (Drosophila)	201934_at	80335	0.0053	3.7253
5	135009776	135016273	NM_175309	Upk3b	uroplakin 3B	228111_s_at	25981	0.0072	2.9555
5	137551645	137565252	NM_013844	Zfp68	zinc finger protein 68	201591_s_at	11188	0.0006	2.5527
5	137989416	138101801	NM_008923	Prkar1b	protein kinase, cAMP dependent regulatory, type I beta	210888_s_at	3697	0	0.2564
5	138794552	138797801	NM_025604	1810042K04Rik	RIKEN cDNA 1810042K04 gene	239835_at	84541	0.0085	3.157
5	144218038	144230478	NM_023322	Zfp99	zinc finger protein 99	215772_x_at	8801	0.0001	0.2496
5	147399626	147447616	NM_011908	Ubl3	ubiquitin-like 3	221935_s_at	285203	0.0016	2.9387
6	13521723	13549099	NM_028990	8430437G11Rik		214948_s_at	7110	0.0007	4.8457
6	17577554	17606990	NM_007604	Capza2	capping protein (actin filament) muscle Z-line, alpha 2	213056_at	23150	0.0063	3.1304
6	18111147	18263227	NM_021050	Cftr	cystic fibrosis transmembrane conductance regulator homolog	226066_at	4286	0.0065	2.8661
6	30145111	30236491	NM_009459	Ube2h	ubiquitin-conjugating enzyme E2H	207808_s_at	5627	0.0003	0.3132
6	34285372	34299662	NM_008012	Akr1b8	aldo-keto reductase family 1, member B8	218557_at	56954	0.0026	0.2871
6	51426015	51433027	NM_016806	Hnrpa2b1		219410_at	55076	0.0063	0.0719
6	52677118	52729854	NM_025816	Tax1bp1	Tax1 (human T-cell leukemia virus type I) binding protein 1	201952_at	214	0	0.3835
6	54780286	54853106	NM_199143	Znrf2	zinc and ring finger 2	211075_s_at	961	0.0001	0.3533
6	63231679	64640160	NM_008167	Grid2	glutamate receptor, ionotropic, delta 2	233604_at	401081	0.0068	0.0999
6	67016881	67019570	NM_007836	Gadd45a	growth arrest and DNA-damage-inducible 45 alpha	225017_at	64770	0.0062	3.3363
6	71629155	71650885	XM_895843	Jmjd1a	jumonji domain containing 1A	231015_at	28999	0.0023	3.7491
6	72450730	72457489	NM_145569	Mat2a	methionine adenosyltransferase II, alpha	225102_at	11343	0.0014	0.3076
6	72628406	72634931	NM_009443	Tgoln1	trans-golgi network protein /// trans-golgi network protein 2	204805_s_at	8971	0.0002	0.2891
6	83351417	83368183	NM_145571	Mobk1b		214048_at	8930	0	3.635
6	83939752	84012457	NM_008717	Zfml	zinc finger, matrin-like	235432_at	27031	0.0036	3.1431
6	85163001	85167134	NM_011467	Spr	sepiapterin reductase	238121_at	256356	0.0069	2.8176
6	85461634	85475428	NM_144918	Smyd5	SET and MYND domain containing 5	1558322_a_at	344838	0.0069	0.1565
6	91766598	91841566	NM_009320	Slc6a6	Solute carrier family 6 (neurotransmitter transporter, taurine), member 6	212058_at	23350	0.0027	4.2381
6	99780753	99781892	NM_008158	Gpr27	G protein-coupled receptor 27	202620_s_at	5352	0.0003	0.2944
6	119949639	120063080	NM_198703	Wnk1	WNK lysine deficient protein kinase 1	218901_at	57088	0.0014	0.2552
6	122550497	122566111	NM_015776	Mfap5	microfibrillar associated protein 5	204846_at	1356	0.0021	0.3163
6	124891084	124914600	NM_013488	Cd4	CD4 antigen	205969_at	13	0.008	0.2784
6	125065488	125074511	NM_144510	Ing4	inhibitor of growth family, member 4	223939_at	56670	0.0005	0.3009
6	132612922	132615481	NM_011174	Prh1		205433_at	590	0.0001	0.1026
6	143244554	143300395	XM_284250	Etnk1	ethanolamine kinase 1	206535_at	6514	0.0013	0.3531
6	148432983	148433911	XM_901164	1110033J19Rik	ankyrin repeat and FYVE domain containing 1 /// cell division cycle 7 (S. cerevisiae) /// CASP8 and FADD-like apoptosis regulator /// interleukin 8 receptor, beta /// catechol-O-methyltransferase /// coproporphyrinogen oxidase /// cathepsin L /// CUG triplet repeat, RNA binding protein 1 /// cytochrome P450, family 2, subfamily e, polypeptide 1 /// DEAH (Asp-Glu-Ala-His) box polypeptide 9 /// PTK…	222624_s_at	51193	0.0034	2.7735
7	3695082	3706199	NM_172736	Leng8	leukocyte receptor cluster (LRC) member 8	201636_at	8087	0.0002	2.7511
7	4040074	4062904	XM_891839	Ppp1r12c	protein phosphatase 1, regulatory (inhibitor) subunit 12C	225991_at	90407	0.0045	3.6895
7	4688143	4695173	NM_138954	Rfpl4	ret finger protein-like 4	210521_s_at	26998	0.0004	0.2205
7	5691905	5716387	NM_001013012	2210018M03Rik		31835_at	3273	0.0004	0.3467
7	14606754	14634170	NM_178900	Prkd2	protein kinase D2	204023_at	5984	0.0088	2.5565
7	14799310	14820255	NM_016868	Hif3a	hypoxia inducible factor 3, alpha subunit /// similar to hypoxia inducible factor 3, alpha subunit	203140_at	604	0.0009	2.8747
7	17108449	17140868	NM_172279	Mark4	MAP/microtubule affinity-regulating kinase 4	205227_at	3556	0.0001	2.8447
7	17383692	17397630	NM_016871	Tomm40	translocase of outer mitochondrial membrane 40 homolog (yeast)	203395_s_at	3280	0.0041	4.937
7	21686999	21691685	NM_007655	Cd79a	CD79A antigen (immunoglobulin-associated alpha) /// similar to CD79A antigen (immunoglobulin-associated alpha)	1557293_at	440993	0.0038	3.8915
7	21882137	21921947	NM_011138	Pou2f2	POU domain, class 2, transcription factor 2	226622_at	200958	0.0036	2.7686
7	22403702	22432443	NM_007533	Bckdha	branched chain ketoacid dehydrogenase E1, alpha polypeptide	226693_at	255812	0.0001	6.8532
7	22432869	22441969	NM_138586	Exosc5	exosome component 5	229230_at	200931	0	0.1727
7	24077517	24085764	NM_053208	Egln2	EGL nine homolog 2 (C. elegans)	228606_at	255758	0.0074	3.4102
7	24260996	24274878	NM_138676	Shkbp1	Sh3kbp1 binding protein 1	211715_s_at	622	0	0.1889
7	24419547	24440693	NM_198048	Prx	periaxin	233893_s_at	57654	0.006	2.7886
7	25310682	25313126	NM_011756	Zfp36	zinc finger protein 36	34225_at	7469	0.0024	2.8341
7	25371371	25380439	NM_022024	Gmfg	glia maturation factor, gamma	212441_at	9778	0.0013	3.5887
7	25676234	25687990	NM_023637	Sars2	seryl-aminoacyl-tRNA synthetase 2	244018_at	56606	0.0066	0.3492
7	27991462	27994614	NM_052991	Fxyd1	FXYD domain-containing ion transport regulator 1	200609_s_at	9948	0.0014	0.3206
7	27999715	28010715	NM_144556	Lgi4	leucine-rich repeat LGI family, member 4	225821_s_at	259282	0	3.2211
7	32290119	32331710	NM_028120	2610507L03Rik		209123_at	5860	0.0052	0.3313
7	40140602	40145150	NM_010645	Klk1	kallikrein 1	219954_s_at	57733	0.0034	0.0625
7	42001464	42007010	NM_153419	Grwd1	glutamate-rich WD repeat containing 1	219917_at	29063	0.0066	3.4759
7	42972304	42999998	NM_008186	Gtf2h1	general transcription factor II H, polypeptide 1	212314_at	23231	0.0058	0.3419
7	52482264	52779010	NM_021879	p	pink-eyed dilution	224990_at	201895	0.0089	0.3859
7	61720138	61908347	XM_896608	Pcsk6	proprotein convertase subtilisin/kexin type 6	237051_at	10463	0.0061	8.7612
7	63095250	63234274	XM_895322	Mef2a		201013_s_at	10606	0	0.3497
7	74646507	74656185	NM_026498	Mrps11	mitochondrial ribosomal protein S11	204739_at	1060	0.0001	2.8783
7	74777014	74783560	NM_020583	Isg20	interferon-stimulated protein	216687_x_at	7366	0.0084	0.2477
7	75314664	75334485	NM_017462	Polg	polymerase (DNA directed), gamma	203908_at	8671	0.0066	0.1044
7	75606630	75612524	NM_011068	Pex11a	peroxisomal biogenesis factor 11a	220346_at	441024	0	5.7615
7	75679456	75682162	NM_008589	Mesp2	mesoderm posterior 2	218256_s_at	53371	0.0045	4.7125
7	76163346	76185110	NM_145150	Prc1	protein regulator of cytokinesis 1	208655_at	10983	0.0001	0.2854
7	76326535	76406431	NM_007550	Blm	Bloom syndrome homolog (human)	213359_at	3184	0.0036	6.3071
7	94175261	94177349	NM_011010	Omp	olfactory marker protein	215009_s_at	22872	0.0085	2.9242
7	95566503	95634154	NM_177231	Arrb1	arrestin, beta 1	228736_at	113510	0.003	4.4913
7	97363365	97392558	NM_019990	Stard10	START domain containing 10	209735_at	9429	0.0021	0.1907
7	99898024	99899548	NM_008219	Hbb-bh1	hemoglobin Z, beta-like embryonic chain /// hypothetical protein LOC100044263	235061_at	152926	0.0025	5.1735
7	101866005	101867488	NM_025301	Mrpl17	mitochondrial ribosomal protein L17	208848_at	128	0.0016	0.2661
7	103492120	103641739	NM_008905	Ppfibp2	protein tyrosine phosphatase, receptor-type, F interacting protein, binding protein 2	207544_s_at	130	0.0022	0.389
7	106730784	106759642	NM_025999	Rnf141	ring finger protein 141	209267_s_at	64116	0	0.2339
7	112247746	112250368	NM_026533	Rps13		229491_at	133308	0	0.1544
7	116765166	116826284	NM_007908	Eef2k	eukaryotic elongation factor-2 kinase	218285_s_at	56898	0.0003	0.278
7	119282593	119297966	XM_901687	Tnrc6a	trinucleotide repeat containing 6a	211569_s_at	3033	0	0.3471
7	122542418	122559631	NM_007504	Atp2a1	ATPase, Ca++ transporting, cardiac muscle, fast twitch 1	221008_s_at	64850	0.0001	0.1927
7	122878041	122882106	NM_011538	Tbx6	T-box 6	228084_at	839	0.0017	0.3626
7	123341084	123351359	NM_177362	G630024C07Rik		204845_s_at	2028	0.0001	0.3626
7	123583627	123586868	XM_902193	Fbs1		228555_at	817	0	0.3589
7	123897227	123900358	NM_133943	Hsd3b7	hydroxy-delta-5-steroid dehydrogenase, 3 beta- and steroid delta-isomerase 7	215209_at	9871	0.0027	7.6869
7	124226126	124247215	NM_021334	Itgax	integrin alpha X	231817_at	54532	0.0051	3.6901
7	137280933	137299572	NM_022433	Sirt3	sirtuin 3 (silent mating type information regulation 2, homolog) 3 (S. cerevisiae)	224605_at	401152	0.0061	0.3369
7	137382672	137387081	NM_026820	Ifitm1	interferon induced transmembrane protein 1	1561759_at	8654	0.0009	4.2427
7	137686348	137694037	NM_028069	Mucdhl		1552370_at	132321	0.0061	0.2552
7	137892504	137910686	NM_053082	Tspan4	tetraspanin 4	225194_at	5356	0.0065	2.8013
7	141355175	141365074	NM_007631	Ccnd1	cyclin D1	205649_s_at	2243	0.008	0.2928
8	3406257	3410294	NM_080461	Zfp358	Zinc finger protein 358	203758_at	1519	0.0008	0.223
8	3585848	3587759	NM_008790	Pcp2	Purkinje cell protein 2 (L7)	228469_at	5481	0.0007	0.2978
8	45395318	45416586	NM_009810	Casp3	caspase 3	1553693_s_at	84869	0.0027	3.2849
8	46311695	46330811	NM_203507	Rwdd4a	RWD domain containing 4A	216064_s_at	175	0.0004	0.3875
8	59302041	59346422	NM_173876	Clcn3	chloride channel 3	228391_at	285440	0	0.3514
8	69216822	69220697	NM_023065	Ifi30	interferon gamma inducible protein 30	222380_s_at	10016	0.0004	2.6014
8	69297663	69310090	NM_032397	Kcnn1	potassium intermediate/small conductance calcium-activated channel, subfamily N, member 1	209654_at	23379	0.0054	2.5484
8	69936272	69943514	XM_356085	1500034J01Rik		210959_s_at	6715	0	0.2298
8	70658303	70676140	NM_001001491	Tpm4	tropomyosin 4	227522_at	134147	0.0041	0.2963
8	71284766	71286771	NM_007975	F2rl3	coagulation factor II (thrombin) receptor-like 3	201095_at	1611	0.0021	0.3066
8	83543778	83552272	NM_027187	Rnaseh2a		223094_s_at	56172	0.0043	0.3991
8	83660576	83663936	NM_201408	Dhps	deoxyhypusine synthase	224587_at	10923	0.0009	0.317
8	83851103	83890209	NM_022997	Vps35	vacuolar protein sorting 35	229229_at	64902	0.0013	0.1616
8	86059284	86062713	NM_019626	Cbln1	cerebellin 1 precursor protein /// similar to precerebellin-1	235904_at	133688	0.007	0.2146
8	91420578	91446670	NM_008610	Mmp2	matrix metallopeptidase 2	207108_s_at	25836	0.0085	4.7756
8	94037042	94077860	NM_009974	Csnk2a2	casein kinase 2, alpha prime polypeptide	226310_at	253260	0.0019	3.8475
8	94292017	94303910	NM_145602	Ndrg4	N-myc downstream regulated gene 4	224763_at	6167	0.0007	3.1552
8	102827204	102849040	NM_021028	Tk2	thymidine kinase 2, mitochondrial	214741_at	7690	0.0016	2.5048
8	103110327	103137280	NM_144931	Appbp1		202783_at	23530	0.0093	0.3679
8	103227754	103230218	NM_019662	Rrad	Ras-related associated with diabetes	214660_at	53918	0.0012	0.2268
8	104235218	104281654	NM_181322	Ctcf	CCCTC-binding factor	207345_at	10468	0.0043	0.1925
8	104538407	104542237	NM_008490	Lcat	lecithin cholesterol acyltransferase	201939_at	10769	0.0038	4.3823
8	110310519	110343854	NM_009954	Bcar1	breast cancer anti-estrogen resistance 1	1554883_a_at	1161	0.0092	2.6798
8	116036920	116072956	XM_902500	4933407C03Rik	RIKEN cDNA 4933407C03 gene	213483_at	23398	0.0002	3.5659
8	118231552	118238761	NM_021441	Taf1c	TATA box binding protein (Tbp)-associated factor, RNA polymerase I, C	232889_at	153561	0.0042	3.8203
8	121066781	121074932	NM_007806	Cyba	cytochrome b-245, alpha polypeptide	215470_at	653238	0	3.057
8	121075609	121085395	NM_138656	Mvd	mevalonate (diphospho) decarboxylase	209623_at	64087	0.0005	0.3412
9	7850813	7859140	NM_007465	Birc2	baculoviral IAP repeat-containing 2	225766_s_at	3842	0.005	3.7552
9	7872594	7896919	NM_007464	Birc3	baculoviral IAP repeat-containing 3	1565976_at	115548	0.008	3.7959
9	13267728	13269118	NM_008835	Phxr4	per-hexamer repeat gene 4	230309_at	635	0.0006	0.3745
9	14335037	14344931	NM_023153	0610040D20Rik		212812_at	256987	0.0017	0.3709
9	36759217	36806875	NM_183171	Fez1	fasciculation and elongation protein zeta 1 (zygin I)	228816_at	92270	0.0052	2.8148
9	43617396	43617797	XM_893589	LOC384931	trans-golgi network protein /// trans-golgi network protein 2 /// hypothetical protein LOC100038890	209662_at	1070	0.0067	2.6679
9	44069016	44077069	NM_023061	Mcam	melanoma cell adhesion molecule	202976_s_at	22836	0.0007	0.296
9	45887751	45894021	NM_011526	Tagln	transgelin	225176_at	4012	0	2.8429
9	49316132	49383682	NM_010077	Drd2	dopamine receptor 2	202336_s_at	5066	0.0041	0.2357
9	50741410	50746734	NM_023483	1110032A03Rik	RIKEN cDNA 1110032A03 gene /// hypothetical protein LOC100048251	225698_at	114915	0.0068	2.8795
9	53880257	53884655	NM_025540	Sln	sarcolipin	203791_at	1657	0	2.6211
9	54893125	54939333	NM_022655	Ireb2	iron responsive element binding protein 2	1554606_at	153241	0.0011	2.9731
9	57654312	57672846	NM_007783	Csk	c-src tyrosine kinase	218706_s_at	65983	0.0019	12.2891
9	59419523	59513212	NM_019927	Arih1	ariadne ubiquitin-conjugating enzyme E2 binding protein homolog 1 (Drosophila)	208950_s_at	501	0.0032	0.3898
9	62083970	62097328	NM_033320	Glce	glucuronyl C5-epimerase	228680_at	11127	0.0027	2.5522
9	62820176	62839957	NM_010193	Fem1b	feminization 1 homolog b (C. elegans)	221193_s_at	54819	0.0027	2.5819
9	70027428	70039065	NM_001008238	Bnip2	BCL2/adenovirus E1B interacting protein 1, NIP2	220495_s_at	79770	0.0001	0.349
9	74900629	74928124	NM_008262	Onecut1	one cut domain, family member 1	240846_at	84105	0.0018	2.6604
9	75090291	75098150	NM_021548	Arpp19	cAMP-regulated phosphoprotein 19	230981_at	347732	0.0015	2.5526
9	75351383	75382812	NM_138719	Gnb5	Guanine nucleotide binding protein, beta 5	201506_at	7045	0.0006	0.0802
9	75424045	75447139	NM_015806	Mapk6	mitogen-activated protein kinase 6	202227_s_at	10902	0.0048	5.7672
9	79845333	79869814	NM_133718	Tmem30a	transmembrane protein 30A	224707_at	84418	0.0049	0.3882
9	80143350	80221227	NM_146003	Senp6	SUMO/sentrin specific peptidase 6	201743_at	929	0.0014	0.199
9	83932987	83970630	NM_009445	Ttk	Ttk protein kinase	221096_s_at	55374	0.0009	0.33
9	87131557	87181466	NM_024195	Cyb5r4	cytochrome b5 reductase 4	202796_at	11346	0	0.1658
9	88556640	88581761	NM_019666	Syncrip	synaptotagmin binding, cytoplasmic RNA interacting protein	222488_s_at	51164	0.0065	2.7208
9	102546033	102618900	NM_013649	Ryk	receptor-like tyrosine kinase	201348_at	2878	0.0068	0.1945
9	103763654	103779260	NM_025692	Ube1dc1		212737_at	2760	0.0003	0.2401
9	103814282	103843072	NM_145700	Ccrl1	chemokine (C-C motif) receptor-like 1	200665_s_at	6678	0.006	0.2817
9	107284104	107291708	NM_019713	Rassf1	Ras association (RalGDS/AF-6) domain family 1	203454_s_at	475	0.0028	0.3848
9	107292703	107295556	NM_019742	Tusc2	tumor suppressor candidate 2	243916_x_at	134510	0.004	2.8872
9	107832765	107919838	NM_007567	Bsn	bassoon	228336_at	114825	0.0084	2.7542
9	108072610	108073750	NM_008160	Gpx1	glutathione peroxidase 1	231718_at	10569	0.0032	2.8946
9	110752537	110754972	NM_017466	Ccrl2	chemokine (C-C motif) receptor-like 2	223847_s_at	57222	0.0082	0.3251
9	110916878	110923719	XM_903007	Lrrfip2	leucine rich repeat (in FLII) interacting protein 2	212108_at	23197	0.0094	3.6564
9	113637083	113682170	NM_013699	Ubp1	upstream binding protein 1	211237_s_at	2264	0.0016	0.339
9	118184737	118262799	NM_018748	Golga4	golgi autoantigen, golgin subfamily a, 4	209104_s_at	55651	0.0005	0.373
9	119590790	119622474	NM_026236	Wdr48	WD repeat domain 48	221897_at	84851	0.0034	2.7169
9	119745014	119764178	NM_009987	Cx3cr1	chemokine (C-X3-C) receptor 1 /// similar to chemokine receptor CX3CR1	212268_at	1992	0.0095	0.1995
9	121462211	121473787	XM_620798	Zfp651	zinc finger protein 651	202127_at	8899	0.0014	3.431
9	123246114	123308830	NM_030692	Sacm1l	SAC1 (suppressor of actin mutations 1, homolog)-like (S. cerevisiae)	242739_at	404220	0.0033	6.0148
10	5342965	5734939	NM_007956	Esr1	estrogen receptor 1 (alpha)	218025_s_at	10455	0.0003	0.3477
10	7330484	7363498	NM_008786	Pcmt1	protein-L-isoaspartate (D-aspartate) O-methyltransferase 1	1553274_a_at	154007	0.003	3.0162
10	39511959	39655005	NM_011264	Rev3l	REV3-like, catalytic subunit of DNA polymerase zeta RAD54 like (S. cerevisiae)	204512_at	3096	0.0073	8.3026
10	42572067	42639628	NM_153055	Sec63	SEC63-like (S. cerevisiae)	238752_at	2822	0.0032	0.1698
10	44081672	44177605	NM_053069	Atg5	autophagy-related 5 (yeast)	207051_at	10050	0.0003	0.29
10	45687105	45687879	NM_008162	Gpx4	glutathione peroxidase 4	206872_at	6568	0.0038	0.2349
10	59699729	59706902	NM_016803	Chst3	carbohydrate (chondroitin 6/keratan) sulfotransferase 3	209398_at	3006	0.0001	0.2136
10	60837249	60873626	NM_013753	X99384	cDNA sequence X99384	235754_at	3077	0.0093	0.3296
10	60950084	60970256	NM_010124	Eif4ebp2		222067_x_at	3017	0.0005	0.1007
10	61771494	61784728	NM_009314	Tacr2		208546_x_at	8345	0.0078	0.2461
10	61788600	61898621	NM_010438	Hk1	hexokinase 1	211528_x_at	3135	0.001	0.3656
10	62099035	62121086	NM_019553	Ddx21	DEAD (Asp-Glu-Ala-Asp) box polypeptide 21	200904_at	3133	0.0011	0.3714
10	62134811	62169986	NM_053183	Ddx50	DEAD (Asp-Glu-Ala-Asp) box polypeptide 50	201703_s_at	5514	0.0003	23.1187
10	62263250	62311044	NM_026201	Ccar1		220755_s_at	50854	0.0048	3.8717
10	74981680	74989587	NM_009630	Adora2a	adenosine A2a receptor	203052_at	717	0.0047	0.3241
10	75487536	75489937	NM_010361	Gstt2	glutathione S-transferase, theta 2	209148_at	6257	0.0003	3.3103
10	76251413	76278965	NM_146007	Col6a2	collagen, type VI, alpha 2	208829_at	6892	0	0.1929
10	79449416	79455943	NM_148934	Gtrgeo22	gene trap ROSA b-geo 22	212747_at	23294	0.0007	6.8154
10	79516136	79526579	NM_172551	Polrmt	polymerase (RNA) mitochondrial (DNA directed)	209454_s_at	7005	0.0053	2.8423
10	79961777	79971940	NM_007909	Efna2	ephrin A2	1557145_at	11329	0.0096	4.3536
10	80198321	80222205	NM_011548	Tcfe2a	transcription factor E2a	212756_s_at	23304	0.0011	2.5427
10	80616261	80618890	NM_008753	Oaz1	ornithine decarboxylase antizyme	231398_at	10864	0.0043	0.0748
10	80719697	80721810	NM_008655	Gadd45b	growth arrest and DNA-damage-inducible 45 beta	219380_x_at	5429	0.0031	4.4544
10	80976002	80984995	NM_007828	Dapk3	Death-associated kinase 3	211527_x_at	7422	0.0052	0.375
10	81036721	81044115	XM_901220	9130206N08Rik	RIKEN cDNA 9130206N08 gene	201801_s_at	2030	0.002	0.2335
10	81049542	81054978	NM_010768	Matk	megakaryocyte-associated tyrosine kinase	204161_s_at	22875	0.0004	3.5767
10	81060237	81065225	NM_018758	Apba3	amyloid beta (A4) precursor protein-binding, family A, member 3	220432_s_at	51302	0.0031	0.1057
10	81120728	81127169	NM_009325	Tbxa2r	thromboxane A2 receptor	1559094_at	26268	0.0008	4.1269
10	87524882	87526228	NR_000040	Tyms-ps	thymidylate synthase, pseudogene	223463_at	51715	0.0003	2.7215
10	89270745	89291067	NM_025914	Actr6	ARP6 actin-related protein 6 homolog (yeast)	223497_at	57579	0.0044	3.5566
10	90720530	90730307	NM_011605	Tmpo	thymopoietin	244811_at	134728	0	5.8193
10	92243594	92281208	NM_008682	Nedd1	neural precursor cell expressed, developmentally down-regulated gene 1	212542_s_at	55023	0.0001	2.6602
10	95503064	95607619	NM_001001932	Eea1	early endosome antigen 1	225354_s_at	83699	0	0.2649
10	110942909	110960299	NM_015781	Nap1l1	nucleosome assembly protein 1-like 1	213271_s_at	23033	0.0001	2.7552
10	114704692	114757699	NM_025706	Tbc1d15	TBC1 domain family, member 15	225101_s_at	57231	0.0003	0.3406
10	121574366	121590217	NM_153059	Tmem5	transmembrane protein 5	212366_at	23036	0.0005	3.0083
10	122606482	122690161	NM_027604	Usp15	ubiquitin specific peptidase 15	204208_at	8732	0.0034	3.0563
10	126576391	126590926	XM_618825	Centg1	Centaurin, gamma 1	1569484_s_at	23195	0.0004	3.8561
10	126593128	126618603	NM_177614	4632413K17Rik		222201_s_at	9994	0.0001	5.1559
10	126792206	126797682	NM_007837	Ddit3	DNA-damage inducible transcript 3	212176_at	25957	0.0003	2.9732
10	126825128	126831342	NM_146011	Arhgap9	Rho GTPase activating protein 9	227471_at	57531	0.0005	2.6911
10	128435586	128460050	NM_008398	Itga7	integrin alpha 7	233768_at	9474	0.0028	3.2802
11	3869193	3883586	NM_015749	Tcn2	transcobalamin 2	204131_s_at	2309	0.0014	2.5834
11	4138836	4167508	NM_134023	Tbc1d10a	TBC1 domain family, member 10a	222134_at	8528	0.001	0.3579
11	5058269	5104225	NM_080595	Emid1	EMI domain containing 1	210372_s_at	7164	0.0015	0.3631
11	5852826	5901602	NM_010292	Gck	glucokinase	244517_x_at	81847	0.0028	0.3995
11	5921675	6017751	NM_007595	Camk2b	calcium/calmodulin-dependent protein kinase II, beta	205844_at	8876	0	0.1965
11	8945150	8963145	NM_008316	Hus1	Hus1 homolog (S. pombe)	220148_at	64577	0.0003	0.1925
11	17209627	17221185	NM_020558	C1d	nuclear DNA binding protein	203430_at	23593	0.0094	0.394
11	21191290	21273142	NM_139061	Vps54	vacuolar protein sorting 54 (yeast)	225093_at	7402	0	0.3733
11	23208076	23249537	NM_134014	Xpo1	Yip1 domain family, member 4	227481_at	154043	0.0021	3.6335
11	23297186	23346963	XM_483996	Usp34	ubiquitin specific peptidase 34	207201_s_at	6580	0.0049	0.2632
11	30724068	30831740	NM_134013	Psme4	proteasome (prosome, macropain) activator subunit 4	207584_at	4018	0.0035	5.1913
11	32235684	32236503	NM_008218	Hba-a1	hemoglobin alpha, adult chain 1	209977_at	5340	0.0026	0.214
11	41455435	41457674	XM_484008	Hspd1	heat shock protein 1 (chaperonin)	235533_at	11033	0.0033	2.578
11	51219928	51238521	NM_007714	Clk4	CDC like kinase 4	204857_at	8379	0.0064	0.3742
11	53606327	53664054	NM_009012	Rad50	RAD50 homolog (S. cerevisiae)	215068_s_at	80028	0.0006	3.0442
11	54058273	54088405	NM_011031	P4ha2	procollagen-proline, 2-oxoglutarate 4-dioxygenase (proline 4-hydroxylase), alpha II polypeptide	206860_s_at	54468	0.0065	2.5416
11	57910258	57913692	NM_008213	Hand1	heart and neural crest derivatives expressed transcript 1	227525_at	113263	0.0013	3.8693
11	59899349	59921312	NM_011991	Cops3	COP9 (constitutive photomorphogenic) homolog, subunit 3 (Arabidopsis thaliana)	229574_at	29896	0.0093	2.9661
11	60221640	60273583	NM_009021	Rai1	retinoic acid induced 1	228087_at	90693	0.0015	2.5305
11	62606513	62609456	XM_901425	Prr6	proline-rich polypeptide 6	228600_x_at	340277	0.0042	3.9466
11	69180522	69191534	NM_011065	Per1	period homolog 1 (Drosophila)	231955_s_at	11112	0.0055	0.2701
11	69714892	69734273	NM_011814	Fxr2h		220106_at	29881	0.0098	0.3847
11	69745945	69747636	NM_009853	Cd68	CD68 antigen	227718_at	5814	0.0003	0.245
11	69815984	69839797	NM_009089	Polr2a	polymerase (RNA) II (DNA directed) polypeptide A	205311_at	1644	0.0019	0.3764
11	69879776	69883199	NM_010198	Fgf11	fibroblast growth factor 11	208091_s_at	81552	0	0.3091
11	70049798	70062084	NM_018740	Rai12	retinoic acid induced 12	201326_at	908	0.0017	2.8339
11	70397187	70404092	NM_145684	Alox12e	arachidonate lipoxygenase, epidermal	213670_x_at	155400	0.0009	3.0315
11	70696457	70700768	NM_009603	Chrne	cholinergic receptor, nicotinic, epsilon polypeptide	232053_x_at	57414	0.0063	0.3388
11	72522952	72533124	NM_016776	Mybbp1a	MYB binding protein (P160) 1a	201841_s_at	3315	0.0093	0.1645
11	75246142	75251093	NM_010430	Hic1	hypermethylated in cancer 1	202314_at	1595	0.0063	0.2887
11	75491343	75504086	NM_011340	Serpinf1	serine (or cysteine) peptidase inhibitor, clade F, member 1	226031_at	55610	0.0004	2.895
11	76488764	76497866	NM_019818	Timm22	translocase of inner mitochondrial membrane 22 homolog (yeast)	206345_s_at	5444	0.0015	0.2653
11	80074681	80115698	NM_199196	Suz12	suppressor of zeste 12 homolog (Drosophila)	227580_s_at	25851	0.0085	2.586
11	80961755	81234478	NM_007384	Accn1	amiloride-sensitive cation channel 1, neuronal (degenerin)	223376_s_at	25798	0	0.3371
11	86554565	86568915	NM_029788	0610013E23Rik	RIKEN cDNA 0610013E23 gene	238942_at	1577	0.0044	4.9872
11	86583891	86614682	NM_028259	Rps6kb1	ribosomal protein S6 kinase, polypeptide 1	212684_at	7551	0.0026	2.7903
11	88117687	88121557	NM_173374	Sfrs1	splicing factor, arginine/serine-rich 1 (ASF/SF2)	202465_at	5118	0.0023	0.3332
11	94021448	94054358	NM_134012	Mbtd1	mbt domain containing 1	210215_at	7036	0.0063	0.2762
11	94400178	94430950	NM_026313	3300001P08Rik	RIKEN cDNA 3300001P08 gene	238722_x_at	222236	0.006	2.7461
11	94452334	94502015	NM_029600	Abcc3	ATP-binding cassette, sub-family C (CFTR/MRP), member 3	1556306_at	55904	0.0067	2.6667
11	95249495	95255302	NM_007867	Dlx4	distal-less homeobox 4	239203_at	286006	0.0024	11.318
11	95776054	95789804	NM_008831	Phb	prohibitin	220032_at	79974	0.0099	0.1686
11	99102442	99133154	NM_011623	Top2a	topoisomerase (DNA) II alpha	204354_at	25913	0.0027	3.0842
11	101661897	101690984	NM_008676	Nbr1	neighbor of Brca1 gene 1	242506_at	27044	0.0054	5.609
11	103280438	103307267	NM_019679	Fmnl1	formin-like 1	239721_at	7328	0.0096	2.593
11	106372227	106376663	NM_031878	Smarcd2	SWI/SNF related, matrix associated, actin dependent regulator of chromatin, subfamily d, member 2	1560145_at	4289	0.0001	2.859
11	106763259	106824322	NM_008816	Pecam1	platelet/endothelial cell adhesion molecule 1	201615_x_at	800	0.0095	0.3579
11	113728526	113734940	NM_009217	Sstr2	somatostatin receptor 2	203291_at	4850	0.0043	4.6024
11	116439749	116444392	NM_008240	Foxj1	forkhead box J1	225444_at	254048	0.0002	3.062
11	120593714	120597799	NM_027204	Mrpl12	mitochondrial ribosomal protein L12	217842_at	51631	0.0001	3.0413
12	3490994	3700308	NM_007886	Dtnb	dystrobrevin, beta	217751_at	373156	0.0004	0.2359
12	4052436	4132456	NM_138305	Adcy3	adenylate cyclase 3	215706_x_at	7791	0.0023	0.3917
12	4861120	4891089	XM_902268	D530031C13Rik		235513_at	57541	0	5.1725
12	8700909	8776567	NM_030723	Pum2	pumilio 2 (Drosophila)	226808_at	643641	0.001	3.6181
12	19629211	19645642	NM_008403	Itgb1bp1	integrin beta 1 binding protein 1	220532_s_at	28959	0.0002	0.356
12	27367872	27760753	NM_008666	Myt1l	myelin transcription factor 1-like	218345_at	55365	0.008	0.2202
12	29172110	29191945	NM_007861	Dld	dihydrolipoamide dehydrogenase	222415_at	58508	0.0043	3.1561
12	30660050	30691183	NM_021524	Pbef1	pre-B-cell colony-enhancing factor 1	212825_at	22976	0.0018	3.9662
12	49622484	49704739	NM_052973	Strn3		226732_at	155435	0.0034	4.3852
12	52664671	52675777	NM_134054	1110002B05Rik	RIKEN cDNA 1110002B05 gene	210397_at	1672	0.0053	0.0864
12	53014013	53048462	NM_028314	2700097O09Rik	RIKEN cDNA 2700097O09 gene	233101_at	66036	0.0008	3.1101
12	57001879	57008318	NM_008891	Pnn	pinin	210950_s_at	2222	0.0088	0.2324
12	63071824	63111670	NM_172578	C79407	expressed sequence C79407	209295_at	8795	0.0028	3.6003
12	71074274	71223393	NM_008612	Mnat1	menage a trois 1	227345_at	8793	0.003	2.8311
12	71860763	71899624	NM_010431	Hif1a	hypoxia inducible factor 1, alpha subunit	231775_at	8797	0.0046	3.533
12	73672722	73694117	NM_030750	Sgpp1	sphingosine-1-phosphate phosphatase 1	243146_at	148	0.0036	0.3161
12	74796152	74880097	NM_145927	Fntb	farnesyltransferase, CAAX box, beta	202381_at	8754	0.0075	0.3778
12	79460730	79495587	NM_025292	Synj2bp	synaptojanin 2 binding protein	1568638_a_at	169355	0.0041	0.3803
12	81670389	81679158	XM_899956	2600011C06Rik		202423_at	7994	0.0003	2.9382
12	81791476	81838380	NM_010949	Numb	numb gene homolog (Drosophila)	202033_s_at	9821	0.004	2.5978
12	82996227	83070330	NM_178363	Ylpm1	zinc finger, CCHC domain containing 6	226483_at	137695	0	4.1752
12	83272244	83280273	NM_025421	Acyp1	acylphosphatase 1, erythrocyte (common) type	207386_at	9420	0.0002	0.2306
12	84058224	84080014	NM_009368	Tgfb3	transforming growth factor, beta 3	227105_at	79848	0.0002	3.1845
12	85659895	85670034	NM_025507	Snw1	SNW domain containing 1	229417_at	27067	0.0059	2.6367
12	101140760	101151199	NM_007618	Serpina6	serine (or cysteine) peptidase inhibitor, clade A, member 6	241700_at	79776	0.0031	3.5706
12	108256209	108313288	NM_027149	2310040A13Rik		201688_s_at	7163	0.0002	0.3993
12	116021265	116087701	NM_009239	Sp4	trans-acting transcription factor 4	238146_at	51115	0.0022	2.8952
13	9006735	9085939	NM_172585	Larp5	La ribonucleoprotein domain family, member 5	202447_at	1666	0	0.3779
13	9599173	9678579	NM_144516	Zmynd11	zinc finger, MYND domain containing 11	208029_s_at	55353	0.0071	0.3647
13	13320348	13364830	NM_178640	B3galnt2	UDP-GalNAc:betaGlcNAc beta 1,3-galactosaminyltransferase, polypeptide 2	227001_at	79815	0.0002	0.1572
13	23129470	23130216	NM_030609	Hist1h1a		202872_at	528	0.0015	2.699
13	24197487	24207948	NM_019551	Ttrap	Traf and Tnf receptor associated protein	206065_s_at	1807	0.0011	0.1289
13	32370160	32382427	NM_009256	Serpinb9	serine (or cysteine) peptidase inhibitor, clade B, member 9	214061_at	93594	0.0072	2.6748
13	34290709	34318245	NM_013830	Prpf4b	PRP4 pre-mRNA processing factor 4 homolog B (yeast)	222740_at	29028	0.0003	3.2082
13	42843645	42921239	NM_019930	Ranbp9		209218_at	6713	0.0001	0.2344
13	46566884	46588209	NM_025900	Dek	DEK oncogene (DNA binding)	242593_at	23167	0.0005	2.9486
13	47744246	47746855	NM_031166	Id4	Inhibitor of DNA binding 4	231967_at	51105	0.0079	3.2322
13	48146114	48149339	NM_007526	Barx1	BarH-like homeobox 1	213310_at	27161	0	3.2025
13	50880785	50882567	NM_011817	Gadd45g	growth arrest and DNA-damage-inducible 45 gamma	226710_at	414919	0	0.2867
13	54706935	54720306	NM_007596	Caml	calcium modulating ligand	205089_at	7553	0.0025	2.5562
13	54912965	54919336	NM_011097	Pitx1	paired-like homeodomain transcription factor 1	218187_s_at	65265	0.0079	2.7744
13	55570979	55573948	NM_008373	Il9	interleukin 9	222603_at	79956	0.0003	0.3887
13	58880304	58931526	NM_153538	Zcchc6	zinc finger protein, autosomal /// zinc finger protein X-linked	213362_at	5789	0.005	0.2374
13	61134020	61253990	NM_007985	Fancc	Fanconi anemia, complementation group C	213306_at	8777	0.0032	0.3361
13	62930536	62978448	NM_133680	Hiatl1	hippocampus abundant transcript-like 1	209122_at	123	0.0019	0.381
13	71236041	71251625	NM_011051	Pdcd6	programmed cell death 6	1553103_at	4799	0.0048	2.8724
13	82283612	82324050	NM_145452	Rasa1	RAS p21 protein activator 1	214484_s_at	10280	0	0.37
13	89459996	89494266	NM_010049	Dhfr	dihydrofolate reductase	224415_s_at	84681	0	0.3911
13	91264423	91348272	NM_029153	Scamp1	secretory carrier membrane protein 1	226496_at	84186	0.0006	2.713
13	92579003	92592478	NM_007974	F2rl1	coagulation factor II (thrombin) receptor-like 1	240166_x_at	158234	0.0058	2.6901
13	92766176	92771958	NM_010170	F2rl2	coagulation factor II (thrombin) receptor-like 2	209645_s_at	219	0.0001	0.2097
13	95912535	95996140	NM_178716	Tnpo1	transportin 1	231950_at	26149	0.0036	4.1661
13	97706390	97739990	NM_011233	Rad17	RAD17 homolog (S. pombe)	235484_at	375743	0.0011	2.5767
13	104090681	104151353	NM_008442	Kif2a	kinesin family member 2A	203543_s_at	687	0.0003	2.7845
14	12574893	12612797	XM_899924	Slc4a7	solute carrier family 4, sodium bicarbonate cotransporter, member 7	218113_at	23670	0.0014	3.7553
14	18047788	18050112	NM_025440	Mrps16	mitochondrial ribosomal protein S16	227865_at	414328	0.0011	0.2161
14	18585990	18692346	NM_009502	Vcl	vinculin	222989_s_at	29979	0.0004	2.7048
14	18693483	18710858	NM_018829	Ap3m1	adaptor-related protein complex 3, mu 1 subunit	239162_at	1612	0.0086	3.8701
14	22158424	22163889	NM_207635	Rps24	ribosomal protein S24	206101_at	1842	0	0.137
14	23803942	23924507	NM_032008	Slmap	sarcolemma associated protein	221556_at	8555	0	0.3535
14	27398132	27404786	NM_019979	Selk	selenoprotein K	213161_at	158427	0.0032	3.5153
14	27909275	27956719	NM_133761	Dcp1a	decapping enzyme	236561_at	7046	0.005	6.7981
14	28766371	28801631	NM_009796	Capn7	calpain 7	235031_at	54881	0.0054	2.6281
14	30811774	30876922	NM_016700	Mapk8	mitogen activated protein kinase 8	204704_s_at	229	0.0001	0.304
14	38419578	38439881	NM_027464	5730469M10Rik	RIKEN cDNA 5730469M10 gene	221841_s_at	9314	0.01	2.7
14	38531846	38550877	NM_133653	Mat1a	methionine adenosyltransferase I, alpha	31826_at	23307	0.0024	2.925
14	42080683	42091745	XM_899871	Cdkn3		225292_at	85301	0.0058	0.2914
14	47531831	47571252	XM_619244	Chd8	Chromodomain helicase DNA binding protein 8	223246_s_at	55342	0.0009	3.1886
14	47613324	47628192	NM_023434	5730589K01Rik		212804_s_at	26130	0.0006	3.0069
14	49105686	49123897	NM_010015	Dad1	defender against cell death 1	225212_at	114789	0.0045	5.6565
14	49773674	49779777	NM_021551	Slc22a17	solute carrier family 22 (organic cation transporter), member 17	204480_s_at	79095	0.0076	0.2321
14	50471927	50477378	NM_008394	Isgf3g		204824_at	2021	0.0022	0.2298
14	50493260	50502950	NM_024267	Ipo4	importin 4	224907_s_at	56904	0.0011	0.3154
14	51126209	51129613	NM_013542	Gzmb	granzyme B	226356_at	84895	0.0034	5.5469
14	54453086	54466458	XM_901847	Cdadc1	cytidine and dCMP deaminase domain containing 1	221817_at	57171	0.0028	2.7408
14	56231232	56307053	NM_008466	Kpna3	karyopherin (importin) alpha 3	243431_at	138151	0.0022	3.0857
14	57702470	57820382	NM_175546	Wdfy2	WD repeat and FYVE domain containing 2	218902_at	4851	0.0032	4.2245
14	60062323	60113351	NM_021458	Fzd3	frizzled homolog 3 (Drosophila)	201829_at	10276	0.0083	3.3643
14	61846128	61869712	NM_009761	Bnip3l	BCL2/adenovirus E1B interacting protein 3-like	216211_at	54906	0.0027	2.619
14	62574963	62600839	NM_134073	Kctd9	potassium channel tetramerisation domain containing 9	204987_at	3698	0.0001	0.1438
14	65165424	65168554	NM_011359	Sftpc	Surfactant associated protein C	204761_at	9712	0.0012	3.2465
14	65536653	65624291	NM_008115	Gfra2	glial cell line derived neurotrophic factor family receptor alpha 2	219298_at	79746	0.0037	0.345
14	70766582	70791165	NM_026177	1200011I18Rik	RIKEN cDNA 1200011I18 gene	202073_at	10133	0.0037	0.2823
14	70791241	70817729	NM_013745	Nufip1	nuclear fragile X mental retardation protein interacting protein 1	203335_at	5264	0.0001	0.218
14	74268380	74310444	NM_026474	Sugt1	SGT1, suppressor of G2 allele of SKP1 (S. cerevisiae)	219654_at	9200	0.003	0.3384
14	113343365	113386506	NM_008929	Dnajc3		242239_at	221078	0.004	2.9479
15	3809694	3823411	NM_145930	AW549877	expressed sequence AW549877	225417_at	80314	0.0002	5.875
15	3854408	3981760	NM_024188	Oxct1	3-oxoacid CoA transferase 1	231864_at	7581	0	2.9652
15	8118816	8271292	NM_201232	Nipbl	Nipped-B homolog (Drosophila)	219277_s_at	55753	0.0018	0.2844
15	11441985	11460069	NM_033074	Tars	threonyl-tRNA synthetase	218878_s_at	23411	0	3.9291
15	12177815	12244425	NM_011767	Zfr	zinc finger RNA binding protein	219543_at	64081	0.0004	0.2852
15	34191731	34250329	NM_026002	Mtdh	Metadherin	207127_s_at	3189	0.0059	3.0446
15	34593125	34604178	NM_008287	Hrsp12	heat-responsive protein 12	214140_at	8034	0.0001	0.2144
15	36041309	36047488	NM_053071	Cox6c	cytochrome c oxidase, subunit VIc	218046_s_at	51021	0.005	0.3331
15	36283387	36286342	NM_023127	Polr2k	polymerase (RNA) II (DNA directed) polypeptide K	229170_s_at	118491	0.0064	3.7457
15	38598195	38630167	NM_018745	Azin1	antizyme inhibitor 1	227754_at	159195	0.0064	3.8184
15	43294999	43327643	NM_008388	Eif3s6	eukaryotic translation initiation factor 4A2	212359_s_at	23053	0.0004	2.9469
15	43522175	43572723	NM_025736	4921531G14Rik		240772_at	83938	0.0052	0.3968
15	52016725	52036757	NM_009009	Rad21	RAD21 homolog (S. pombe)	231763_at	11128	0	3.4565
15	58112344	58134691	NM_009572	Zhx1	zinc fingers and homeoboxes protein 1	201489_at	10105	0.0085	0.3418
15	75999025	76004108	NM_025412	Pycrl	pyrroline-5-carboxylate reductase-like	228155_at	84293	0.0015	0.2043
15	76413847	76417452	NM_010331	Gpaa1	GPI anchor attachment protein 1	223314_at	81619	0.0001	2.5356
15	76539991	76542014	NM_198885	Scx	scleraxis	1554132_a_at	54462	0.0052	0.3768
15	76804034	76806392	NM_176828	C030006K11Rik	RIKEN cDNA C030006K11 gene	201847_at	3988	0.0007	0.3866
15	78242415	78257060	NM_025931	Rabl4	RAB, member of RAS oncogene family-like 4	218228_s_at	80351	0.0005	2.9544
15	78960142	78977536	NM_145929	Gga1	golgi associated, gamma adaptin ear containing, ARF binding protein 1	208126_s_at	1562	0	0.1052
15	79333968	79337700	NM_020516	Slc16a8	solute carrier family 16 (monocarboxylic acid transporters), member 8	208147_s_at	1558	0.0014	0.3186
15	80080006	80098940	NM_011057	Pdgfb	platelet derived growth factor, B polypeptide	204291_at	9849	0.0015	2.5135
15	81895868	81911258	NM_017376	Tef	thyrotroph embryonic factor	1554508_at	118788	0.0095	0.3456
15	82413944	82423201	NM_008669	Naga	N-acetyl galactosaminidase, alpha	200832_s_at	6319	0.0001	0.2624
15	85617762	85663903	NM_009528	Wnt7b	wingless-related MMTV integration site 7B	201226_at	4714	0.0027	0.3514
15	88944529	88948061	NM_145478	Pim3	proviral integration site 3	1553528_a_at	6877	0.0019	3.7377
15	89158406	89169405	NM_026485	5730502D15Rik		224817_at	9644	0.005	6.9348
15	96415647	96461899	NM_028148	Sfrs2ip	splicing factor, arginine/serine-rich 2, interacting protein	201752_s_at	120	0.0001	0.1369
15	99710892	99713359	NM_183256	2310016M24Rik	RIKEN cDNA 2310016M24 gene	202364_at	4601	0	0.299
15	100213158	100246489	NM_007497	Atf1	activating transcription factor 1 /// similar to activating transcription factor 1	212593_s_at	27250	0.0017	0.2227
15	100659670	100673163	NM_033612	Ela1	elastase 1, pancreatic	229236_s_at	119559	0.0004	0.3683
15	101159148	101198445	NM_007395	Acvr1b	activin A receptor, type 1B	201599_at	4942	0.0015	0.3869
15	102130519	102135669	NM_008344	Igfbp6	insulin-like growth factor binding protein 6	218523_at	64077	0.0064	0.3579
15	103178860	103228945	XM_902819	Cbx5	chromobox homolog 5 (Drosophila HP1a)	230259_at	282969	0.0003	0.2237
15	103228332	103234000	NM_010447	Hnrpa1		52940_at	59307	0.0019	0.3056
15	103492117	103518870	NM_008800	Pde1b	phosphodiesterase 1B, Ca2+-calmodulin dependent	234952_s_at	57661	0.0086	2.7353
16	9953763	9985972	NM_007929	Emp2	epithelial membrane protein 2	204981_at	5002	0.0014	0.2248
16	10461484	10463185	NM_009896	Socs1	suppressor of cytokine signaling 1	200743_s_at	1200	0.0001	0.2829
16	10465611	10466332	NM_013694	Tnp2	transition protein 2	221873_at	7702	0.0017	2.5895
16	15092322	15134139	NM_023585	Ube2v2	ubiquitin-conjugating enzyme E2 variant 2	214582_at	5140	0.0005	0.1511
16	15177528	15385592	NM_011159	Prkdc	protein kinase, DNA activated, catalytic polypeptide	202451_at	2965	0.0013	3.8684
16	20252987	20266266	NM_009900	Clcn2	chloride channel 2	200650_s_at	3939	0.0027	0.3641
16	22766377	22772568	NM_013506	Eif4a2	eukaryotic translation initiation factor 4E binding protein 2	207180_s_at	10553	0.0004	0.2669
16	24053805	24641345	NM_178665	Lpp	LIM domain containing preferred translocation partner in lipoma	205848_at	2620	0.0004	0.2851
16	30034914	30062538	XM_901167	Atp13a3	ATPase type 13A3	205363_at	8424	0.0099	0.1061
16	31904637	31921550	NM_173439	Fbxo45	F-box protein 45	201063_at	5954	0.0011	0.1777
16	32126230	32146540	NM_009981	Pcyt1a	phosphate cytidylyltransferase 1, choline, alpha isoform	52731_at	55626	0.0004	3.0694
16	32283545	32307314	NM_011638	Tfrc	transferrin receptor	202117_at	392	0.0008	2.803
16	43864341	43916553	NM_007508	Atp6v1a	ATPase, H+ transporting, lysosomal V1 subunit A	210692_s_at	29015	0.009	0.2775
16	48754911	48780425	NM_172616	C330027C09Rik	RIKEN cDNA C330027C09 gene	231045_x_at	280636	0.0038	0.3301
16	56979184	57012189	NM_138599	Tomm70a	translocase of outer mitochondrial membrane 70 homolog A (yeast)	227794_at	92292	0.0043	0.1333
16	70307217	70563205	NM_028803	Gbe1	glucan (1,4-alpha-), branching enzyme 1	1563051_at	5007	0.0011	3.1917
16	84833712	84862367	NM_008065	Gabpa	GA repeat binding protein, alpha	235234_at	219988	0.0019	0.3866
16	84953865	85172854	NM_007471	App	amyloid beta (A4) precursor protein	224610_at	6811	0.007	2.7183
16	87743267	87779451	NM_007520	Bach1	BTB and CNC homology 1	1561094_a_at	387601	0.0039	0.3193
16	89837039	90010754	NM_009384	Tiam1	T-cell lymphoma invasion and metastasis 1	204070_at	5920	0.0033	0.3349
16	93743289	93751166	NM_173047	Cbr3	carbonyl reductase 3	235110_at	11145	0.0002	3.527
16	94910982	94998328	NM_007890	Dyrk1a	dual-specificity tyrosine-(Y)-phosphorylation regulated kinase 1a	219549_s_at	10313	0.0001	0.3884
17	5790134	5877011	NM_025664	Snx9	sorting nexin 9	203391_at	2286	0.0008	0.391
17	8928902	9037861	NM_021881	Qk	quaking	210130_s_at	7108	0.0017	0.2041
17	11095720	11136497	NM_008877	Plg	plasminogen	200051_at	9092	0.0017	2.585
17	22033647	22039651	NM_027220	Prss32	protease, serine, 32	228072_at	91683	0.0061	0.3086
17	23078276	23079430	NM_023260	Mrps34	mitochondrial ribosomal protein S34	208988_at	22992	0.0034	2.623
17	23080710	23120117	NM_013931	Mapk8ip3	mitogen-activated protein kinase 8 interacting protein 3	204828_at	5883	0.0044	2.8949
17	25101992	25117025	NM_016761	Kifc1	Kinesin family member C1	203633_at	1374	0.0006	0.2932
17	25308296	25319522	NM_026063	2900010M23Rik	RIKEN cDNA 2900010M23 gene	210235_s_at	8500	0.0011	5.7608
17	29577130	29667231	NM_008804	Pde9a	phosphodiesterase 9A	201791_s_at	1717	0.0016	0.3693
17	31849739	31856345	NM_020581	Angptl4	angiopoietin-like 4	223103_at	10809	0.0001	0.377
17	32225705	32231387	NM_010388	H2-DMb2	histocompatibility 2, class II, locus Mb2	1554609_at	374408	0.002	2.5903
17	32732511	32740509	NM_017406	Crebl1	cAMP responsive element binding protein-like 1	222807_at	56946	0	4.6316
17	33069822	33076315	NM_013558	Hspa1l	heat shock protein 1-like	218245_at	25987	0.0005	0.3711
17	33220042	33221897	NM_032460	Bat4	HLA-B associated transcript 4	201494_at	5547	0	0.3547
17	33246410	33260133	NM_020027	Bat2	HLA-B associated transcript 2	212511_at	8301	0	0.3477
17	33295607	33298213	NM_013693	Tnf	tumor necrosis factor	219806_s_at	56935	0.0001	0.2932
17	33768456	33774399	NM_010364	Gtf2h4	general transcription factor II H, polypeptide 4	221580_s_at	79101	0.0006	2.6721
17	34084720	34092908	NM_008136	Gna-rs1	guanine nucleotide binding protein, related sequence 1	232048_at	143684	0.0093	2.6007
17	34471331	34474621	NM_013544	H2-M10.1	histocompatibility 2, M region locus 10.1	223595_at	83935	0.0095	0.346
17	35302572	35303510	NM_001011813	Olfr93		209970_x_at	834	0.0069	0.3091
17	38975423	39002298	NM_008650	Mut	methylmalonyl-Coenzyme A mutase	239161_at	2230	0.0011	0.2621
17	43521292	43563111	NM_152810	Cdc5l	cell division cycle 5-like (S. pombe)	202886_s_at	5519	0.0036	0.2757
17	43662457	43672084	NM_013688	Tcte1	t-complex-associated testis expressed 1	223478_at	26521	0	3.1193
17	44625532	44627806	NM_207161	BC048355	cDNA sequence BC048355	202237_at	4837	0.0023	0.1423
17	44774980	44778864	NM_025302	Mrpl2	mitochondrial ribosomal protein L2	224504_s_at	84811	0.0007	2.7083
17	44840505	44854728	NM_145488	Pex6	peroxisomal biogenesis factor 6	1570585_at	196264	0.0005	3.7717
17	44884791	44892895	NM_011195	Ptcra	pre T-cell antigen receptor alpha	226981_at	4297	0.0046	2.6518
17	46593886	46595521	NM_027292	Bzrpl1	benzodiazapine receptor, peripheral-like 1	203292_s_at	55823	0.0004	3.1525
17	51628953	51657397	NM_025887	Rab5a	RAB5A, member RAS oncogene family	224391_s_at	54414	0.0035	0.3693
17	51825779	51839031	NM_028232	Sgol1	shugoshin-like 1 (S. pombe)	221208_s_at	79684	0.0011	4.2891
17	54320823	54332202	NM_025566	Tnfaip8l1	tumor necrosis factor, alpha-induced protein 8-like 1	218774_at	28960	0.0007	0.378
17	54669496	54670666	NM_011483	Znrf4	zinc and ring finger 4	219515_at	56980	0.0024	6.2762
17	55210587	55211145	NM_008954	Pspn	persephin	208704_x_at	334	0.0001	0.1773
17	55357230	55361010	NM_011617	Tnfsf7		212789_at	23310	0	3.0206
17	62810313	62964174	NM_008549	Man2a1	mannosidase 2, alpha 1	228647_at	4815	0.0086	0.258
17	72779868	72790632	NM_026417	Yipf4	Yip1 domain family, member 5	205647_at	5893	0.0002	3.1731
17	76954518	77037114	NM_011500	Strn	striatin, calmodulin binding protein	222613_at	57102	0.0014	2.5886
17	78145888	78148637	NM_019717	Arl6ip2	ADP-ribosylation factor-like 6 interacting protein 2	213326_at	6843	0.0098	3.6261
17	93208131	93220409	XM_899777	2700099C18Rik	RIKEN cDNA 2700099C18 gene	209721_s_at	25900	0.0013	2.7473
18	3548959	3602302	NM_029402	Cul2	cullin 2	224719_s_at	113246	0.0006	0.3348
18	6406102	6445391	NM_008448	Kif5b	kinesin family member 5B	1555229_a_at	716	0.0072	0.3119
18	10274017	10387867	NM_009071	Rock1	Rho-associated coiled-coil containing protein kinase 1	218983_at	51279	0	0.2373
18	14974818	15032103	NM_009280	Ss18	synovial sarcoma translocation, Chromosome 18	223820_at	83758	0.0001	0.1796
18	20924464	20973548	NM_007883	Dsg2	desmoglein 2	209300_s_at	25977	0.0071	3.4546
18	21372059	21398941	NM_207623	Rnf138	ring finger protein 138	219947_at	50856	0.0043	10.0897
18	32151958	32174821	NM_153515	E230022H04Rik		211600_at	5800	0.0007	0.3009
18	32515205	32528017	NM_008934	Proc	protein C	218102_at	51071	0.0006	0.3162
18	34817816	34882288	NM_146084	2610024E20Rik	RIKEN cDNA 2610024E20 gene	206354_at	28234	0.0002	0.1769
18	35000460	35008742	NM_009004	Kif20a	kinesin family member 20A	214621_at	2998	0.0016	0.0912
18	35108928	35127376	NM_009860	Cdc25c	cell division cycle 25 homolog C (S. pombe)	205303_at	3764	0.0001	0.1192
18	35280020	35308054	NM_144866	Etf1	eukaryotic translation termination factor 1	202661_at	3709	0.0005	0.3917
18	35947944	35967510	NM_010771	Matr3	matrin 3	224906_at	196527	0.0087	0.3753
18	40581142	40595676	NM_023311	Yipf5	YLP motif containing 1	200011_s_at	377	0.0002	0.3677
18	42889436	42952757	NM_019512	Tcerg1	transcription elongation regulator 1 (CA150)	224872_at	57609	0.0034	2.8823
18	43023184	43436742	NM_028392	Ppp2r2b	protein phosphatase 2 (formerly 2A), regulatory subunit B (PR 52), beta isoform	207170_s_at	25875	0.0001	4.6189
18	46963151	46975003	XM_894234	Tmed7	transmembrane emp24 protein transport domain containing 7	217794_at	54458	0.0059	0.3013
18	46975192	46987696	NM_010120	Eif1a	eukaryotic translation initiation factor 1A	228829_at	11016	0	0.3815
18	59048167	59068293	NM_025478	Isoc1	isochorismatase domain containing 1	201389_at	3678	0	2.6547
18	62730489	62854089	NM_008313	Htr4	5 hydroxytryptamine (serotonin) receptor 4	227055_at	196410	0.0037	0.1922
18	66328750	66333187	NM_013833	Rax	retina and anterior neural fold homeobox	218556_at	29095	0.0017	0.344
18	68167270	68184888	NM_028112	Seh1l	SEH1-like (S. cerevisiae	242304_at	84305	0.0005	0.2458
19	3881467	3884813	NM_027857	Acy3	aspartoacylase (aminoacylase) 3	226759_at	64375	0.0017	3.1135
19	4489152	4516504	NM_008797	Pcx	pyruvate carboxylase	226213_at	2065	0.0004	2.799
19	4720179	4734095	NM_016892	Ccs	copper chaperone for superoxide dismutase	208858_s_at	23344	0	0.3204
19	4802035	4823035	NM_133803	Dpp3	dipeptidylpeptidase 3	1552281_at	283375	0.0005	0.2728
19	5002552	5013050	NM_008451	Klc2	kinesin light chain 2	207262_at	319	0.0003	0.2581
19	5546000	5558426	NM_011379	Sipa1	signal-induced proliferation associated gene 1	225616_at	283377	0.0003	0.3163
19	6010810	6013392	NM_133678	Sac3d1	SAC3 domain containing 1	205700_at	8630	0	0.1601
19	8669446	8757081	NM_175108	Ahnak	AHNAK nucleoprotein (desmoyokin)	212803_at	4665	0.0059	3.2351
19	11427682	11443570	NM_008118	Gif	gastric intrinsic factor	227833_s_at	114785	0.0001	2.504
19	14148765	14298676	NM_011600	Tle4	transducin-like enhancer of split 4, homolog of Drosophila E(spl)	231990_at	9958	0.0006	0.3052
19	23960370	23979510	NM_008044	Fxn	frataxin	227167_s_at	283349	0	0.3539
19	26448428	26478346	NM_026003	Smarca2	SWI/SNF related, matrix associated, actin dependent regulator of chromatin, subfamily a, member 2	218604_at	23592	0.0047	3.9647
19	32371451	32411186	NM_026487	Atad1	ATPase family, AAA domain containing 1	223892_s_at	51643	0.0001	0.1411
19	32456385	32518916	NM_008960	Pten	phosphatase and tensin homolog	213761_at	56890	0.0001	3.8026
19	36545628	36594154	XM_901011	Tnks2	tankyrase, TRF1-interacting ankyrin-related ADP-ribose polymerase 2	238733_at	1368	0.0005	8.8073
19	37077086	37122542	NM_010615	Kif11	kinesin family member 11	218911_at	8089	0.0022	2.7764
19	38631641	38670956	NM_008234	Hells	helicase, lymphoid specific	226860_at	55266	0.0003	0.3496
19	41443478	41453620	NM_172154	A630025C20Rik		201603_at	4659	0.0001	2.8599
19	41929877	41938949	NM_020033	Ankrd2	ankyrin repeat domain 2 (stretch responsive muscle)	206440_at	8825	0.0039	0.3606
19	42017114	42022832	NM_027106	Avpi1	arginine vasopressin-induced 1	229222_at	79611	0.0065	0.2276
19	46227178	46235258	NM_024192	Cuedc2	CUE domain containing 2	213241_at	10154	0.0003	0.1938
19	53500167	53544187	NM_007790	Cspg6		204859_s_at	317	0.0009	3.0316
19	60683831	60713351	NM_010123	Eif3s10	eukaryotic translation initiation factor 3, subunit 10 (theta)	218395_at	64431	0.0001	3.0929
201	5592623	5621836	NM_016691	Clcn5	chloride channel 5	219484_at	29915	0.0035	2.5287
201	6556484	6565588	NM_026137	Wdr13	WD repeat domain 13	243894_at	84102	0.0003	0.3752
201	11504687	11604936	NM_009481	Usp9x	ubiquitin specific peptidase 9, X chromosome	225826_at	326625	0.0037	0.329
201	16595817	16712508	NM_009483	Utx	ubiquitously transcribed tetratricopeptide repeat gene, X chromosome	204521_at	29902	0.0022	0.2221
201	19014181	19014520	NM_023211	Usmg5	upregulated during skeletal muscle growth 5	217914_at	53373	0.005	0.3508
201	31612441	31623965	XM_895916	C330007P06Rik	RIKEN cDNA C330007P06 gene	238883_at	23389	0.0019	2.7024
201	31947364	31950926	NM_019443	Ndufa1	NADH dehydrogenase (ubiquinone) 1 alpha subcomplex, 1	220761_s_at	51347	0	2.8556
201	33511761	33548707	NM_010685	Lamp2	lysosomal-associated membrane protein 2	212139_at	10985	0.0065	2.5362
201	47364678	47706173	NM_016697	Gpc3	glypican 3	216930_at	6927	0.0001	7.661
201	52534323	52547891	NM_028242	Htatsf1	HIV TAT specific factor 1	206024_at	3242	0.0001	0.253
201	64073145	64112553	NM_008031	Fmr1	fragile X mental retardation syndrome 1 homolog	242287_at	6249	0.0025	3.8215
201	66814555	66887130	NM_138309	Cd99l2	Cd99 antigen-like 2	218478_s_at	55596	0.0007	2.7929
201	68460608	68469142	XM_898942	Xlr4a	exportin 1, CRM1 homolog (yeast)	206205_at	10198	0.0005	5.1713
201	68614667	68616438	NM_007978	F8a	factor 8-associated gene A	219076_s_at	5827	0.0013	0.323
201	68870293	68882580	NM_007542	Bgn	biglycan	202106_at	2802	0.0011	2.531
201	69514144	69541277	NM_008106	Opn1mw	opsin 1 (cone pigments), medium-wave-sensitive (color blindness, deutan)	204453_at	7637	0.0024	3.4025
201	69819454	69835500	NM_010547	Ikbkg	inhibitor of kappaB kinase gamma	223278_at	2706	0.0013	0.2704
201	70791512	70803192	NM_010839	Mtcp1	mature T-cell proliferation 1	213262_at	26278	0.0031	2.5443
201	81088587	81163333	NM_212444	Gyk	glycerol kinase	36830_at	4285	0.0002	0.3853
201	88691419	89018807	NM_008892	Pola1	polymerase (DNA directed), alpha 1	204435_at	9818	0.0032	3.0531
201	89461284	89509552	NM_011768	Zfx	zinc finger protein X-linked	1553113_s_at	1024	0.001	2.7377
201	89575361	89599303	NM_012010	Eif2s3x	eukaryotic translation initiation factor 2, subunit 3, structural gene X-linked /// similar to translation initiation factor eIF-2 gamma subunit	214719_at	283537	0.0002	0.2534
201	97574791	97579124	NM_007709	Cited1	Cbp/p300-interacting transactivator with Glu/Asp-rich carboxy-terminal domain 1	212295_s_at	6541	0.0022	0.3273
201	99284526	99308643	NM_011276	Rnf12	ring finger protein 12	222705_s_at	10166	0.0007	0.214
201	101343059	101349809	NM_025379	Cox7b		223412_at	84078	0.0027	3.0108
201	101354676	101452276	NM_009726	Atp7a	ATPase, Cu++ transporting, alpha polypeptide	217499_x_at	26636	0	0.3814
201	104331894	104340718	NM_016710	Nsbp1	nucleosome binding protein 1	218352_at	55213	0.0007	2.8929
201	104422766	104489826	NM_019989	Sh3bgrl	SH3-binding domain glutamic acid-rich protein like	223306_at	84650	0.0001	0.2981
201	131834610	131839384	NM_007957	Esx1	extraembryonic, spermatogenesis, homeobox 1	1556821_x_at	8847	0.0044	3.194
201	135667751	135675894	NM_016883	Psmd10	proteasome (prosome, macropain) 26S subunit, non-ATPase, 10	1568695_s_at	26512	0.0088	0.3385
201	136984371	137054821	NM_019477	Acsl4	acyl-CoA synthetase long-chain family member 4	204800_s_at	79758	0.0023	0.3053
201	150014244	150017515	NM_009121	Sat1	spermidine/spermine N1-acetyl transferase 1	227059_at	10082	0.0013	0.0954
201	155277052	155366084	NM_172783	Phka2	phosphorylase kinase alpha 2	201911_s_at	10160	0.0012	0.2067
201	158724750	158732960	NM_178794	U2af1-rs2		209185_s_at	8660	0.0061	2.6952
201	164085897	164094642	NM_008222	Hccs	holocytochrome c synthetase	202548_s_at	8874	0.003	2.5351

## Sheet: c-myc
Chromosome	start	stop	RefSeq Acc	Genesymbol	Description	Gene Mfr ID	LOCUSID	Ratio
1	4803485	4842327	NM_008866	Lypla1	lysophospholipase 1	1453949_s_at	18777	3.1224
1	4853407	4893497	NM_011541	Tcea1	transcription elongation factor A (SII) 1	1419257_at	21399	2.4239
1	6215628	6276541	NM_009826	Rb1cc1	RB1-inducible coiled-coil 1	1449292_at	12421	1.9347
1	9940934	10041643	NM_133220	Sgk3	serum/glucocorticoid regulated kinase 3	1450036_at	170755	1.7515
1	16771198	16787829	XM_896807	Ube2w	ubiquitin-conjugating enzyme E2W (putative)	1426398_at	66799	1.6554
1	21086220	21134354	NM_028829	Paqr8	progestin and adipoQ receptor family member VIII	1431042_at	74229	1.9057
1	31164857	31173010	NM_011200	Ptp4a1	protein tyrosine phosphatase 4a1	1419024_at	19243	1.6972
1	33942956	33964557	NM_008999	Rab23	RAB23, member RAS oncogene family	1422399_a_at	19335	2.3665
1	39612876	39644291	NM_018775	Tbc1d8	TBC1 domain family, member 8	1455683_a_at	54610	1.8206
1	43686138	43810901	NM_010879	Nck2	non-catalytic region of tyrosine kinase adaptor protein 2	1416797_at	17974	1.9644
1	44174394	44243358	NM_009418	Tpp2	tripeptidyl peptidase II	1438264_a_at	22019	2.1771
1	46144735	46162184	NM_016917	Slc40a1	solute carrier family 40 (iron-regulated transporter), member 1	1448566_at	53945	1.7423
1	47035955	47081920	NM_172653	Slc39a10	solute carrier family 39 (zinc transporter), member 10	1439041_at	227059	2.3976
1	51702262	51711971	NM_028696	5830411E10Rik	RIKEN cDNA 5830411E10 gene	1430623_s_at	109019	2.1347
1	51983561	52140894	NM_010863	Myo1b	myosin IB	1448990_a_at	17912	1.729
1	52353035	52394541	NM_009283	Stat1	signal transducer and activator of transcription 1	1450033_a_at	20846	1.8257
1	55232480	55274789	NM_031179	Sf3b1	splicing factor 3b, subunit 1	1418562_at	81898	1.7218
1	58644225	58657637	NM_025824	Bzw1	basic leucine zipper and W2 domains 1	1423041_a_at	66882	1.7098
1	58778322	58817045	NM_172513	BC049806	cDNA sequence BC049806	1436229_at	213056	2.3281
1	60015795	60122019	NM_007561	Bmpr2	bone morphogenic protein receptor, type II (serine/threonine kinase)	1419616_at	12168	1.6485
1	60511255	60586008	XM_901159	Nbeal1	neurobeachin like 1	1442027_at	269198	2.057
1	64276325	64362051	NM_033563	Klf7	Kruppel-like factor 7 (ubiquitous)	1419356_at	93691	1.736
1	66940601	66959513	NM_025683	Rpe	ribulose-5-phosphate-3-epimerase	1416706_at	66646	1.7529
1	73065044	73094335	NM_008342	Igfbp2	insulin-like growth factor binding protein 2	1454159_a_at	16008	0.3683
1	75586538	75593910	NM_010043	Des	desmin	1426731_at	13346	0.5352
1	80482061	80537975	NM_016716	Cul3	cullin 3	1422795_at	26554	1.7583
1	82795661	82929953	NM_007734	Col4a3	procollagen, type IV, alpha 3	1450224_at	12828	1.6798
1	85719078	85751086	NM_133781	Cab39	calcium binding protein 39	1418432_at	12283	2.3448
1	93711774	93729910	NM_025454	Ing5	inhibitor of growth family, member 5	1431134_at	66262	2.0291
1	105420323	105562846	NM_013784	Pign	phosphatidylinositol glycan, class N	1421284_at	27392	2.0197
1	105563097	105653636	NM_173187	2310035C23Rik	RIKEN cDNA 2310035C23 gene	1454707_at	227446	1.656
1	119408650	119509455	NM_145506	Epb4.1l5	erythrocyte protein band 4.1-like 5	1425199_a_at	226352	1.6079
1	127653692	127684365	NM_028399	Ccnt2	cyclin T2	1452297_at	72949	1.9235
1	128124293	128157723	NM_026390	Ubxd2	UBX domain containing 2	1426485_at	67812	2.1767
1	143533780	143628965	NM_145991	Cdc73	Vcell division cycle 73, Paf1/RNA polymerase II complex component, homolog (S. cerevisiae)	1427973_s_at	214498	1.6034
1	143681853	143703259	NM_013835	Trove2	TROVE domain family, member 2	1436535_at	20822	3.1599
1	150025738	150033631	NM_011198	Ptgs2	prostaglandin-endoperoxide synthase 2	1417263_at	19225	2.3837
1	152478600	152586181	NM_016846	Rgl1	ral guanine nucleotide dissociation stimulator,-like 1	1418535_at	19731	0.5871
1	156392395	156436765	NM_009230	Soat1	sterol O-acyltransferase 1	1417697_at	20652	2.06
1	162178858	162186773	XR_000437	Dnm3os	dynamin 3, opposite strand	1452382_at	474332	1.8608
1	162836052	162859717	NM_018881	Fmo2	flavin containing monooxygenase 2	1422904_at	55990	3.8368
1	163345914	163364646	NM_178883	Scyl1bp1	SCY1-like 1 binding protein 1	1458365_at	98376	2.8716
1	164256073	164273757	NM_025505	Blzf1	basic leucine zipper nuclear factor 1	1418974_at	66352	2.0193
1	164402995	164424014	NM_009721	Atp1b1	ATPase, Na+/K+ transporting, beta 1 polypeptide	1418453_a_at	11931	1.9377
1	165145575	165165398	NM_145512	Sft2d2	SFT2 domain containing 2	1435142_at	108735	2.0379
1	172244703	172268150	NM_178405	Atp1a2	ATPase, Na+/K+ transporting, alpha 2 polypeptide	1455136_at	98660	0.6031
1	172601543	172603135	NM_026725	Dusp23	dual specificity phosphatase 23	1453074_at	68440	0.4901
1	176988402	177215058	NM_011785	Akt3	thymoma viral proto-oncogene 3	1422078_at	23797	2.9696
1	178309840	178317724	NM_016805	Hnrpu	heterogeneous nuclear ribonucleoprotein U	1450849_at	51810	1.6998
1	179508130	179526292	NM_008249	Tfb2m	transcription factor B2, mitochondrial	1423441_at	15278	2.4022
1	180705783	180733814	NM_133225	Acbd3	acyl-Coenzyme A binding domain containing 3	1426635_at	170760	2.2158
1	182297071	182326401	NM_175127	Fbxo28	F-box protein 28	1429158_at	67948	2.3297
1	184857738	184883348	NM_011794	Bpnt1	bisphosphate 3'-nucleotidase 1	1418764_a_at	23827	1.806
1	190482051	190499244	NM_021421	Angel2	angel homolog 2 (Drosophila)	1431606_a_at	52477	3.4183
1	191374487	191385967	NM_010892	Nek2	NIMA (never in mitosis gene a)-related expressed kinase 2	1437580_s_at	18005	1.6955
2	3630730	3699406	NM_025626	3110001A13Rik	RIKEN cDNA 3110001A13 gene	1416893_at	66540	3.1586
2	4798836	4827829	NM_175400	Sephs1	selenophosphate synthetase 1	1433974_at	109079	1.629
2	5214191	5631788	NM_177343	Camk1d	calcium/calmodulin-dependent protein kinase ID	1426389_at	227541	1.6984
2	5788260	5812626	NM_021305	Sec61a2	Sec61, alpha subunit 2 (S. cerevisiae)	1420644_a_at	57743	1.9021
2	12045818	12241078	NM_001001309	Itga8	integrin alpha 8	1427489_at	241226	3.3061
2	18282294	18457666	NM_007869	Dnajc1	DnaJ (Hsp40) homolog, subfamily C, member 1	1440551_at	13418	1.858
2	18907419	19063275	NM_008845	Pip5k2a	phosphatidylinositol-4-phosphate 5-kinase, type II, alpha	1419280_at	18718	1.9554
2	25600120	25615826	XM_897418	B230208H17Rik	RIKEN cDNA B230208H17 gene	1456701_at	227624	0.5643
2	26144128	26147811	XM_358556	C330006A16Rik	RIKEN cDNA C330006A16 gene	1433618_at	109299	0.608
2	26393984	26396617	NM_030155	Sdccag3	serologically defined colon cancer antigen 3	1431760_a_at	68112	2.028
2	26591191	26599993	NM_198724	Egfl7	EGF-like domain 7	1451427_a_at	353156	0.5998
2	28475377	28478488	NM_080452	Mrps2	mitochondrial ribosomal protein S2	1420845_at	118451	2.0515
2	31060546	31149250	NM_019406	Fnbp1	formin binding protein 1	1453746_at	14269	0.6064
2	33223380	33253749	NM_011923	Angptl2	angiopoietin-like 2	1421002_at	26360	1.9502
2	34179220	34379347	NM_016768	Pbx3	pre B-cell leukemia transcription factor 3	1421193_a_at	18516	2.0741
2	36123392	36143922	NM_026434	Rbm18	RNA binding motif protein 18	1420607_at	67889	2.7942
2	58447126	58516847	NM_007394	Acvr1	activin A receptor, type 1	1416786_at	11477	2.3943
2	59415206	59435432	NM_029723	2310032F03Rik	RIKEN cDNA 2310032F03 gene	1453568_at	76747	0.5191
2	60528841	60604210	NM_021359	Itgb6	integrin beta 6	1422983_at	16420	1.8619
2	66605861	66715467	NM_009135	Scn7a	sodium channel, voltage-gated, type VII, alpha	1427495_at	20272	2.3388
2	69438178	69516610	XM_899854	Lrp2	low density lipoprotein receptor-related protein 2	1452320_at	14725	1.7568
2	69792177	69802353	NM_009278	Ssb	Sjogren syndrome antigen B	1416421_a_at	20823	1.6697
2	70500286	70530453	NM_027352	Gorasp2	golgi reassembly stacking protein 2	1460460_a_at	70231	1.8705
2	70551117	70625707	NM_172664	Tlk1	tousled-like kinase 1	1456407_a_at	228012	2.5951
2	71824997	72100086	NM_019688	Rapgef4	Rap guanine nucleotide exchange factor (GEF) 4	1421622_a_at	56508	1.9875
2	72780910	72815230	NM_011450	Sp3	trans-acting transcription factor 3	1431804_a_at	20687	2.4783
2	79099361	79174490	NM_010576	Itga4	integrin alpha 4	1456498_at	16401	2.201
2	84174342	84220703	NM_018782	Calcrl	calcitonin receptor-like	1418489_a_at	54598	6.0837
2	84531686	84558751	NM_144887	Zdhhc5	zinc finger, DHHC domain containing 5	1426310_at	228136	1.7268
2	90596086	90631737	NM_018828	Fnbp4	formin binding protein 4	1438700_at	55935	2.6594
2	93052476	93185166	NM_183180	Tspan18	tetraspanin 18	1442174_at	241556	0.5508
2	94262448	94288789	NM_007466	Api5	apoptosis inhibitor 5	1439214_a_at	11800	3.7734
2	102664781	102752235	NM_009851	Cd44	CD44 antigen	1452483_a_at	12505	3.6043
2	103116329	103153983	NM_007914	Ehf	ets homologous factor	1419475_a_at	13661	2.1444
2	103615806	103648384	NM_016739	Gpiap1	GPI-anchored membrane protein 1	1448348_at	53872	5.1855
2	104280551	104345031	NM_010434	Hipk3	homeodomain interacting protein kinase 3	1419191_at	15259	2.2745
2	109741665	109751724	NM_011699	Lin7c	lin 7 homolog c (C. elegans)	1449262_s_at	22343	4.8628
2	112229449	112264475	NM_024254	2410042D21Rik	RIKEN cDNA 2410042D21 gene	1426495_at	72425	2.0471
2	116862298	116920185	NM_033524	Spred1	sprouty protein with EVH-1 domain 1, related sequence	1423161_s_at	114715	1.6084
2	118554852	118575488	NM_026412	D2Ertd750e	DNA segment, Chr 2, ERATO Doi 750, expressed	1420081_s_at	51944	1.7325
2	119288563	119327869	NM_019769	1500003O03Rik	RIKEN cDNA 1500003O03 gene	1450007_at	56398	4.3522
2	119359147	119390626	NM_133851	Nusap1	nucleolar and spindle associated protein 1	1416309_at	108907	1.9181
2	120058386	120093959	NM_178851	Vps39	vacuolar protein sorting 39 (yeast)	1425474_a_at	269338	2.6083
2	120602495	120711564	NM_009461	Ubr1	ubiquitin protein ligase E3 component n-recognin 1	1420971_at	22222	3.2453
2	121192026	121197613	NM_001025371	LOC574418	hypothetical LOC574418	1420010_at	574418	0.5746
2	121697306	121754439	NM_212450	Ctdspl2	CTD (carboxy-terminal domain, RNA polymerase II, polypeptide A) small phosphatase like 2	1435320_at	329506	1.6089
2	125775637	125831378	NM_008008	Fgf7	fibroblast growth factor 7	1422243_at	14178	1.7147
2	126448216	126500150	NM_019729	Usp8	ubiquitin specific peptidase 8	1422883_at	84092	1.7433
2	127541974	127572648	NM_009772	Bub1	budding uninhibited by benzimidazoles 1 homolog (S. cerevisiae)	1424046_at	12235	2.3532
2	128353557	128428233	NM_008569	Anapc1	anaphase promoting complex subunit 1	1417570_at	17222	2.7006
2	128562272	128595108	XM_901717	2610301K12Rik	RIKEN cDNA 2610301K12 gene	1429336_at	72477	1.8313
2	130918142	130920865	NM_007682	Cenpb	centromere autoantigen B	1426051_a_at	12616	0.6188
2	136822311	136857154	NM_013822	Jag1	jagged 1	1421106_at	16449	1.899
2	138019346	138028275	NM_145534	Btbd3	BTB (POZ) domain containing 3	1425660_at	228662	1.6491
2	144268602	144282636	NM_029763	Polr3f	polymerase (RNA) III (DNA directed) polypeptide F	1451773_s_at	70408	3.0279
2	146753979	146815937	NM_011917	Xrn2	5'-3' exoribonuclease 2	1422842_at	24128	3.0206
2	152034729	152053447	NM_024196	Tbc1d20	TBC1 domain family, member 20	1452140_at	67231	1.9929
2	152153812	152155884	NM_175126	Zcchc3	zinc finger, CCHC domain containing 3	1428402_at	67917	1.8311
2	152968626	152982215	NM_018807	Plagl2	pleiomorphic adenoma gene-like 2	1417519_at	54711	1.7893
2	153032286	153073071	NM_008444	Kif3b	kinesin family member 3B	1450074_at	16569	1.9965
2	155864507	155885043	NM_010911	Nfs1	nitrogen fixation gene 1 (S. cerevisiae)	1431431_a_at	18041	1.7108
2	155888494	155920998	NM_133242	Rnpc2	RNA-binding region (RNP1, RRM) containing 2	1456386_at	170791	2.6597
2	156441569	156505253	NM_146128	Dlgap4	discs, large homolog-associated protein 4 (Drosophila)	1455548_at	228836	0.5759
2	157196481	157211577	NM_009271	Src	Rous sarcoma oncogene	1423240_at	20779	0.6096
2	157769684	157818210	NM_027434	2610304G08Rik	RIKEN cDNA 2610304G08 gene	1452581_at	70470	1.7373
2	164164901	164183842	NM_011521	Sdc4	syndecan 4	1417654_at	20971	0.2371
2	165567836	165637604	NM_172270	Prkcbp1	protein kinase C binding protein 1	1429415_at	228880	1.6452
2	172148850	172163160	NM_011497	Aurka	aurora kinase A	1424511_at	20878	1.6887
2	173404255	173449066	NM_024436	Rab22a	RAB22A, member RAS oncogene family	1424504_at	19334	1.9229
2	174042253	174090895	NM_010309	Gnas	GNAS (guanine nucleotide binding protein, alpha stimulating) complex locus	1443007_at	14683	1.607
2	181090374	181096744	NM_031373	Ogfr	opioid growth factor receptor	1422512_a_at	72075	2.6301
2	181911462	181960338	NM_028125	Btbd4	BTB (POZ) domain containing 4	1440489_at	72147	1.6272
2	182021417	182053161	NM_016775	Dnajc5	DnaJ (Hsp40) homolog, subfamily C, member 5	1448851_a_at	13002	2.5494
2	182338814	182358361	NM_153594	Pcmtd2	protein-L-isoaspartate (D-aspartate) O-methyltransferase domain containing 2	1427074_at	245867	2.1316
2	182365357	182371076	NM_025901	Polr3k	polymerase (RNA) III (DNA directed) polypeptide K	1456731_x_at	67005	2.7887
3	7374531	7453227	NM_008862	Pkia	protein kinase inhibitor, alpha	1420858_at	18767	2.8699
3	8935871	9010847	NM_009412	Tpd52	tumor protein D52	1419494_a_at	21985	1.7122
3	15893726	15927331	NM_172677	Ythdf3	YTH domain family 3	1426842_at	229096	1.8294
3	18957936	18996975	NM_008802	Pde7a	phosphodiesterase 7A	1423314_s_at	18583	1.7076
3	19689197	19724608	NM_007752	Cp	ceruloplasmin	1417496_at	12870	2.6562
3	26912935	26969545	NM_007900	Ect2	ect2 oncogene	1419513_a_at	13605	3.5267
3	27231870	27526086	NM_173182	Fndc3b	fibronectin type III domain containing 3B	1452783_at	72007	1.7973
3	27839867	27948943	NM_008875	Pld1	phospholipase D1	1425739_at	18805	2.1165
3	30414053	30430463	NM_030557	Mynn	myoneurin	1421334_x_at	80732	1.7216
3	33608984	33616810	NM_025978	Ttc14	tetratricopeptide repeat domain 14	1460448_s_at	67120	1.6875
3	35699863	35728398	NM_033623	Dcun1d1	DCUN1D1 DCN1, defective in cullin neddylation 1, domain containing 1 (S. cerevisiae)	1452080_a_at	114893	2.7379
3	36375646	36382722	NM_009828	Ccna2	cyclin A2	1417910_at	12428	1.9905
3	49867994	49881979	NM_130448	Pcdh18	protocadherin 18	1422890_at	73173	2.2729
3	51540657	51598559	NM_053089	Narg1	NMDA receptor-regulated gene 1	1418023_at	74838	2.6827
3	54822314	54846046	NM_019995	D3Ertd300e	DNA segment, Chr 3, ERATO Doi 300, expressed	1421070_at	56790	1.7308
3	57865865	57962351	NM_011883	Rnf13	ring finger protein 13	1420620_a_at	24017	2.4596
3	58650750	58654526	NM_030685	D3Ucla1	DNA segment, Chr 3, University of California at Los Angeles 1	1415828_a_at	28146	1.6601
3	62614958	62651863	NM_028136	Dhx36	DEAH (Asp-Glu-Ala-His) box polypeptide 36	1424398_at	72162	1.6389
3	63441644	63528003	NM_008604	Mme	membrane metallo endopeptidase	1422975_at	17380	2.1455
3	65629520	65656591	NM_178892	Tiparp	TCDD-inducible poly(ADP-ribose) polymerase	1452161_at	99929	2.4005
3	69105978	69135629	NM_133786	Smc4l1	SMC4 structural maintenance of chromosomes 4-like 1 (yeast)	1427276_at	70099	3.343
3	69417924	69656410	NM_178726	Ppm1l	protein phosphatase 1 (formerly 2C)-like	1438012_at	242083	1.6177
3	82136893	82179572	NM_017469	Gucy1b3	guanylate cyclase 1, soluble, beta 3	1420871_at	54195	1.9792
3	82197314	82249960	NM_021896	Gucy1a3	guanylate cyclase 1, soluble, alpha 3	1420533_at	60596	2.2745
3	84273650	84334066	NM_030706	Trim2	tripartite motif protein 2	1448551_a_at	80890	2.1343
3	88101332	88114031	NM_007529	Bcan	brevican	1441899_x_at	12032	2.4877
3	88734939	88760715	NM_008487	Arhgef2	rho/rac guanine nucleotide exchange factor (GEF) 2	1421042_at	16800	1.9985
3	88859503	88886341	NM_018804	Syt11	synaptotagmin XI	1449264_at	229521	2.0288
3	89079612	89192678	NM_138679	Ash1l	ash1 (absent, small, or homeotic)-like (Drosophila)	1450071_at	192195	1.6293
3	89197782	89207091	NM_028188	Rusc1	RUN and SH3 domain containing 1	1436014_a_at	72296	0.6189
3	89466308	89476635	NM_009614	Adam15	a disintegrin and metallopeptidase domain 15 (metargidin)	1454206_a_at	11490	1.877
3	89545268	89556680	NM_011368	Shc1	src homology 2 domain-containing transforming protein C1	1422853_at	20416	1.9818
3	90203429	90231339	NM_022314	Tpm3	tropomyosin 3, gamma	1427567_a_at	59069	1.7315
3	95462908	95493191	NM_146133	Golph3l	golgi phosphoprotein 3-like	1451619_at	229593	2.3521
3	96431908	96435816	NM_023719	Txnip	thioredoxin interacting protein	1415997_at	56338	2.9129
3	96597379	96601572	XM_898170	Polr3c	polymerase (RNA) III (DNA directed) polypeptide C	1451658_a_at	74414	2.1696
3	98936525	99015638	NM_027462	Wars2	tryptophanyl tRNA synthetase 2 (mitochondrial)	1429279_at	70560	1.7525
3	102528662	102566184	NM_027533	Tspan2	tetraspan 2	1432417_a_at	70747	2.0118
3	107482794	107514797	NM_145542	Ahcyl1	S-adenosylhomocysteine hydrolase-like 1	1425576_at	229709	5.9687
3	108202131	108206457	NM_019976	Psrc1	proline/serine-rich coiled-coil 1	1417323_at	56742	3.2819
3	108789291	108871640	XM_283903	B430201A12Rik	RIKEN cDNA B430201A12 gene	1455033_at	329739	1.6031
3	108941437	108986697	NM_172685	Slc25a24	solute carrier family 25 (mitochondrial carrier, phosphate carrier), member 24	1427483_at	229731	1.9774
3	115884933	115904601	NM_011693	Vcam1	vascular cell adhesion molecule 1	1415989_at	22329	1.6033
3	116404497	116435883	NM_008246	Hiat1	hippocampus abundant gene transcript 1	1450898_at	15247	1.6944
3	116444131	116485613	NM_144902	Slc35a3	solute carrier family 35 (UDP-N-acetylglucosamine (UDP-GlcNAc) transporter), member 3	1429649_at	229782	1.6082
3	117556706	117644133	XM_901381	Snx7	sorting nexin 7	1428527_at	76561	1.7069
3	121195668	121226993	NM_028044	Cnn3	calponin 3, acidic	1456380_x_at	71994	0.5618
3	126434811	126682892	NM_023813	Camk2d	calcium/calmodulin-dependent protein kinase II, delta	1427763_a_at	108058	1.7444
3	135233103	135261522	NM_025356	Ube2d3	ubiquitin-conjugating enzyme E2D 3 (UBC4/5 homolog, yeast)	1423114_at	66105	1.959
3	135620432	135682735	NM_026228	Slc39a8	solute carrier family 39 (metal ion transporter), member 8	1448482_at	67547	4.3556
3	137951777	137968060	NM_175389	Rg9mtd2	RNA (guanine-9-) methyltransferase domain containing 2	1427375_at	108943	1.6361
3	138267505	138297927	NM_175224	Metap1	methionyl aminopeptidase 1	1426837_at	75624	2.1333
3	142686398	142774929	NM_178654	Pkn2	protein kinase N2	1437296_at	109333	2.2447
3	144081469	144098185	NM_010723	Lmo4	LIM domain only 4	1439651_at	16911	1.737
3	145821542	145831447	NM_009740	Bcl10	B-cell leukemia/lymphoma 10	1418972_at	12042	1.7812
4	3502045	3543771	NM_054089	Ncoa6ip	nuclear receptor coactivator 6 interacting protein	1450400_at	116940	2.313
4	6614605	6917870	NM_145711	Tox	thymocyte selection-associated HMG box gene	1425483_at	252838	1.8323
4	8072626	8166128	NM_007592	Car8	carbonic anhydrase 8	1457904_at	12319	0.5279
4	9548056	9570821	NM_133723	Asph	aspartate-beta-hydroxylase	1420959_at	65973	1.6986
4	10915809	10934707	NM_175175	Plekhf2	pleckstrin homology domain containing, family F (with FYVE domain) member 2	1423862_at	71801	2.0856
4	11119851	11130245	NM_009830	Ccne2	cyclin E2	1422535_at	12448	2.794
4	21731387	21754203	NM_016746	Ccnc	cyclin C	1454144_a_at	51813	4.3058
4	32242523	32299193	NM_172688	Map3k7	mitogen activated protein kinase kinase kinase 7	1425795_a_at	26409	2.0621
4	35020502	35021615	XM_896047	Zfp292	zinc finger protein 292	1449515_at	30046	1.7215
4	43046324	43060017	NM_172691	B230312A22Rik	RIKEN cDNA B230312A22 gene	1434059_at	230088	0.6219
4	44545320	44724254	NM_008782	Pax5	paired box gene 5	1459916_at	18507	0.5865
4	44770461	44923101	NM_177027	Zcchc7	zinc finger, CCHC domain containing 7	1439033_at	319885	3.9692
4	49645935	49670700	NM_182999	Rnf20	ring finger protein 20	1419916_at	109331	0.5666
4	53044607	53173711	NM_013454	Abca1	ATP-binding cassette, sub-family A (ABC1), member 1	1421839_at	11303	4.8895
4	55363876	55405031	NM_009011	Rad23b	RAD23b homolog (S. cerevisiae)	1450903_at	19359	0.61
4	56852324	56906577	NM_018761	Ctnnal1	catenin (cadherin associated protein), alpha-like 1	1420929_at	54366	2.1029
4	59230939	59264222	NM_011673	Ugcg	UDP-glucose ceramide glucosyltransferase	1421268_at	22234	1.831
4	59516648	59590663	NM_144904	Rod1	ROD1 regulator of differentiation 1 (S. pombe)	1424083_at	230257	2.8001
4	82625677	82628853	NM_025782	9130422G05Rik	RIKEN cDNA 9130422G05 gene	1452008_at	66819	1.8449
4	98316417	98328140	NM_146144	Usp1	ubiquitin specific peptdiase 1	1423675_at	230484	1.8653
4	98586541	98652394	NM_175029	Atg4c	autophagy-related 4C (yeast)	1434014_at	242557	0.6158
4	101104469	101191744	NM_146146	Lepr	leptin receptor	1425875_a_at	16847	1.8361
4	102492077	102539208	NM_027696	Mier1	mesoderm induction early response 1 homolog (Xenopus laevis	1453760_at	71148	2.4809
4	104411429	104486308	NM_178143	Prkaa2	protein kinase, AMP-activated, alpha 2 catalytic subunit	1429463_at	108079	1.726
4	105761868	105787013	XM_896246	Usp24	ubiquitin specific peptidase 24	1448013_at	329908	1.7165
4	107931598	107935854	XM_897225	Zcchc11	zinc finger, CCHC domain containing 11	1437395_at	230594	1.6917
4	108656742	108762133	NM_007943	Eps15	epidermal growth factor receptor pathway substrate 15	1419251_at	13858	1.7964
4	116536100	116559003	NM_134471	Kif2c	kinesin family member 2C	1437611_x_at	73804	1.9469
4	117586240	117653885	NM_011213	Ptprf	protein tyrosine phosphatase, receptor type, F	1420841_at	19268	1.9207
4	117809340	117813688	NM_023223	Cdc20	cell division cycle 20 homolog (S. cerevisiae)	1416664_at	107995	2.118
4	118916127	119005558	NM_172699	Foxj3	forkhead box J3	1438220_at	230700	1.9621
4	124363112	124381550	NM_026560	Cdca8	cell division cycle associated 8	1428481_s_at	52276	1.9917
4	125608729	125647357	NM_146153	Thrap3	thyroid hormone receptor associated protein 3	1427408_a_at	230753	2.2862
4	125790032	125874041	NM_153402	Eif2c3	eukaryotic translation initiation factor 2C, 3	1435904_at	214150	1.6539
4	125936799	125977887	NM_153177	Eif2c4	eukaryotic translation initiation factor 2C, 4	1429779_at	76850	1.7116
4	128751747	128780017	NM_009030	Rbbp4	retinoblastoma binding protein 4	1454875_a_at	19646	1.6867
4	129070730	129085287	NM_001005506	Txlna	taxilin alpha	1434157_at	109658	1.7147
4	129160421	129186913	NM_011317	Khdrbs1	KH domain containing, RNA binding, signal transduction associated 1	1418628_at	20218	1.6993
4	129877808	129995691	NM_030722	Pum1	pumilio 1 (Drosophila)	1423117_at	80912	2.5365
4	130006997	130040736	NM_011520	Sdc3	syndecan 3	1450027_at	20970	0.6173
4	132111399	132135604	NM_133888	Smpdl3b	sphingomyelin phosphodiesterase, acid-like 3B	1417300_at	100340	2.2153
4	132509066	132576763	NM_153423	Wasf2	WAS protein family, member 2	1438683_at	242687	1.898
4	134302077	134305810	NM_023665	D4Wsu53e	DNA segment, Chr 4, Wayne State University 53, expressed	1448538_a_at	27981	1.6219
4	134592406	134651197	NM_013885	Clic4	chloride intracellular channel 4 (mitochondrial)	1423392_at	29876	2.1789
4	136698144	136714575	NM_009861	Cdc42	cell division cycle 42 homolog (S. cerevisiae)	1449574_a_at	12540	1.7364
4	137035475	137036970	XM_488519	Usp48	ubiquitin specific peptidase 48	1419277_at	170707	1.7098
4	140079983	140099916	NM_173867	Rcc2	regulator of chromosome condensation 2	1452226_at	108911	2.0459
4	150036847	150047495	NM_009498	Vamp3	vesicle-associated membrane protein 3	1421102_a_at	22319	2.6335
4	153845890	153856666	NM_172878	B230396O12Rik	RIKEN cDNA B230396O12 gene	1446123_at	242800	0.6239
4	154480912	154547360	NM_008142	Gnb1	guanine nucleotide binding protein, beta 1	1454696_at	14688	0.4478
4	154551946	154580539	NM_138671	Nadk	NAD kinase	1416249_at	192185	2.1222
4	154730183	154750635	NM_179203	Atad3a	ATPase family, AAA domain containing 3A	1438178_x_at	108888	1.6969
4	154802031	154814085	NM_207678	Ccnl2	cyclin L2	1453740_a_at	56036	2.0537
5	3696006	3808931	NM_001003909	Ankib1	ankyrin repeat and IBR domain containing 1	1437768_at	70797	1.8168
5	12880017	13083273	NM_009152	Sema3a	sema domain, immunoglobulin domain (Ig), short basic domain, secreted, (semaphorin) 3A	1449865_at	20346	1.7231
5	13506153	13735152	NM_011348	Sema3e	sema domain, immunoglobulin domain (Ig), short basic domain, secreted, (semaphorin) 3E	1427673_a_at	20349	2.0979
5	16588335	16743787	NM_013657	Sema3c	sema domain, immunoglobulin domain (Ig), short basic domain, secreted, (semaphorin) 3C	1420696_at	20348	2.7171
5	17278654	17373932	NM_010305	Gnai1	guanine nucleotide binding protein, alpha inhibiting 1	1427510_at	14677	2.2878
5	20224457	20329884	NM_175437	A530088I07Rik	RIKEN cDNA A530088I07 gene	1435596_at	212167	1.7845
5	20410405	20416074	NM_008013	Fgl2	fibrinogen-like protein 2	1421854_at	14190	2.9111
5	20463017	20519990	NM_177869	AI847670	expressed sequence AI847670	1434266_at	330050	1.704
5	22543849	22657064	NM_009274	Srpk2	serine/arginine-rich protein specific kinase 2	1417136_s_at	20817	1.8612
5	23434189	23450440	NM_029020	Abcb8	ATP-binding cassette, sub-family B (MDR/TAP), member 8	1423713_at	74610	1.6941
5	24312291	24364700	XM_355579	Mll3	myeloid/lymphoid or mixed-lineage leukemia 3	1434178_at	231051	2.3631
5	28265971	28411103	NM_020295	Lmbr1	limb region 1	1425605_a_at	56873	2.9164
5	29847272	29898622	NM_133350	Mapre3	microtubule-associated protein, RP/EB family, member 3	1427079_at	100732	0.5308
5	30730566	31117255	NM_181282	Bre	brain and reproductive organ-expressed protein	1426313_at	107976	1.7489
5	32166980	32225443	NM_019810	Slc5a1	solute carrier family 5 (sodium/glucose cotransporter), member 1	1419057_at	20537	1.6077
5	33398946	33415986	NM_011278	Rnf4	ring finger protein 4	1451072_a_at	19822	3.424
5	33663878	33694864	NM_001024458	Add1	adducin 1 (alpha)	1420954_a_at	11518	3.7428
[truncated: 664 more rows]
